# Supplementary material for: Automatic Detection of Attention Shifts in Infancy: Eye Tracking in the Fixation Shift Paradigm
Source: PLoS One. 2015 Dec 1;10(12):e0142505. doi: 10.1371/journal.pone.0142505 (PMC4666405; doi:10.1371/journal.pone.0142505)
Supplement: S1 Dataset — (XLSX) [file pone.0142505.s002.xlsx]

## Sheet: Sheet1
SubjectID	ScreenSideStimulus	ScreensideWatched	AgeGroup	Condition	correctRefixations	SaccadeTooSlow	SaccadetoWrongDirection	SaccadeWrongCorrected	NoisyData	SaccadeLatency	SaccWrongDirLatency	testingGroup	AgeInMonths
1	2	2	2	1	1	0	0	0	0	0.23		1	4.88
1	1		2	2	0	0	1	1	0		2.76	1	4.88
1	1	1	2	1	1	0	0	0	0	0.27		1	4.88
1	2	2	2	1	1	0	0	0	0	0.27		1	4.88
1	2	2	2	2	1	0	0	0	0	0.5		1	4.88
1	1	1	2	1	1	0	0	0	0	0.25		1	4.88
1	1	1	2	2	1	0	0	0	0	0.37		1	4.88
1	1		2	2	0	0	1	0	0		0.15	1	4.88
1	2	2	2	2	1	0	0	0	0	0.32		1	4.88
1	2	99	2	2	0	0	0	0	1			1	4.88
1	2	2	2	1	1	0	0	0	0	0.28		1	4.88
1	2	2	2	1	1	0	0	0	0	0.27		1	4.88
1	2		2	1	0	0	0	0	1			1	4.88
1	2		2	1	0	0	1	0	0		0.12	1	4.88
1	1		2	1	0	0	0	0	1			1	4.88
1	2	2	2	1	1	0	0	0	0	0.33		1	4.88
1	1		2	2	0	0	1	1	0		0.23	1	4.88
1	1	99	2	2	0	0	0	0	1			1	4.88
1	1	99	2	2	0	0	0	0	1			1	4.88
1	2	2	2	1	1	0	0	0	0	1.92		1	4.88
1	2	99	2	2	0	0	0	0	1			1	4.88
1	1	1	2	1	1	0	0	0	0	0.35		1	4.88
1	2	2	2	2	1	0	0	0	0	0.38		1	4.88
1	2		2	2	0	0	0	0	1			1	4.88
1	1	1	2	2	1	0	0	0	0	0.32		1	4.88
1	1	1	2	2	1	0	0	0	0	0.3		1	4.88
1	1	99	2	2	0	0	0	0	1			1	4.88
1	1	1	2	1	1	0	0	0	0	0.55		1	4.88
1	2	2	2	2	1	0	0	0	0	0.32		1	4.88
1	2	2	2	1	1	0	0	0	0	0.33		1	4.88
1	1		2	2	0	0	1	0	0		5	1	4.88
2	1		1	2	0	1	0	0	0			1	2.93
2	1	1	1	2	1	0	0	0	0	2.6		1	2.93
2	2	2	1	1	1	0	0	0	0	0.32		1	2.93
2	2	2	1	2	1	0	0	0	0	1.42		1	2.93
2	2	2	1	2	1	0	0	0	0	0.9		1	2.93
2	2		1	2	0	0	1	1	0		0.43	1	2.93
2	2	2	1	1	1	0	0	0	0	0.38		1	2.93
2	2	2	1	1	1	0	0	0	0	0.48		1	2.93
2	1	1	1	1	1	0	0	0	0	0.3		1	2.93
2	2	2	1	1	1	0	0	0	0	0.42		1	2.93
2	1	1	1	1	1	0	0	0	0	0.38		1	2.93
2	1	1	1	2	1	0	0	0	0	0.42		1	2.93
2	1	1	1	1	1	0	0	0	0	0.23		1	2.93
2	1	1	1	1	1	0	0	0	0	0.38		1	2.93
2	1	1	1	2	1	0	0	0	0	0.35		1	2.93
2	2	2	1	2	1	0	0	0	0	0.57		1	2.93
2	2	2	1	2	1	0	0	0	0	0.93		1	2.93
2	2	2	1	1	1	0	0	0	0	0.42		1	2.93
2	2	2	1	2	1	0	0	0	0	0.2		1	2.93
2	1	1	1	2	1	0	0	0	0	0.23		1	2.93
2	1	1	1	2	1	0	0	0	0	0.43		1	2.93
2	1	1	1	1	1	0	0	0	0	0.35		1	2.93
2	1		1	2	0	0	0	0	1			1	2.93
2	1	1	1	1	1	0	0	0	0	0.42		1	2.93
2	1	1	1	2	1	0	0	0	0	0.43		1	2.93
2	1		1	2	0	0	0	0	1			1	2.93
2	2		1	1	0	0	0	0	1			1	2.93
2	2	2	1	1	1	0	0	0	0	0.32		1	2.93
2	1		1	2	0	0	1	1	0		0.13	1	2.93
2	2	2	1	1	1	0	0	0	0	0.43		1	2.93
2	1	1	1	2	1	0	0	0	0	0.75		1	2.93
2	1	1	1	2	1	0	0	0	0	0.65		1	2.93
2	1	1	1	1	1	0	0	0	0	0.27		1	2.93
2	2	2	1	1	1	0	0	0	0	0.38		1	2.93
2	1	1	1	1	1	0	0	0	0	0.23		1	2.93
2	2		1	1	0	0	1	0	0		0.37	1	2.93
2	2	2	1	2	1	0	0	0	0	0.38		1	2.93
2	1		1	1	0	0	0	0	1			1	2.93
2	2		1	2	0	0	1	0	0		0.38	1	2.93
2	1	1	1	2	1	0	0	0	0	0.57		1	2.93
3	2	2	2	1	1	0	0	0	0	0.38		1	7.19
3	1	1	2	1	1	0	0	0	0	0.28		1	7.19
3	1	1	2	2	1	0	0	0	0	0.52		1	7.19
3	1	1	2	1	1	0	0	0	0	0.27		1	7.19
3	2	2	2	2	1	0	0	0	0	0.25		1	7.19
3	2	2	2	2	1	0	0	0	0	0.48		1	7.19
3	2	2	2	1	1	0	0	0	0	0.27		1	7.19
3	1	1	2	2	1	0	0	0	0	0.22		1	7.19
3	2	2	2	1	1	0	0	0	0	0.33		1	7.19
3	1	1	2	2	1	0	0	0	0	0.12		1	7.19
3	2	2	2	2	1	0	0	0	0	0.3		1	7.19
3	2	2	2	1	1	0	0	0	0	0.28		1	7.19
3	1	1	2	2	1	0	0	0	0	0.32		1	7.19
3	1		2	2	0	0	0	0	1			1	7.19
3	2		2	1	0	0	1	1	0		0.15	1	7.19
3	1	1	2	2	1	0	0	0	0	0.27		1	7.19
3	2	2	2	2	1	0	0	0	0	0.32		1	7.19
3	1	99	2	2	0	0	0	0	1			1	7.19
3	1	1	2	2	1	0	0	0	0	0.3		1	7.19
3	1	1	2	2	1	0	0	0	0	0.3		1	7.19
3	1	1	2	2	1	0	0	0	0	0.27		1	7.19
3	1	1	2	1	1	0	0	0	0	5		1	7.19
3	2	2	2	2	1	0	0	0	0	0.3		1	7.19
3	2	2	2	1	1	0	0	0	0	0.27		1	7.19
3	1	1	2	1	1	0	0	0	0	0.27		1	7.19
3	2	2	2	1	1	0	0	0	0	0.3		1	7.19
3	2	2	2	2	1	0	0	0	0	0.35		1	7.19
3	1	1	2	1	1	0	0	0	0	0.33		1	7.19
3	1		2	2	0	0	1	1	0		0.15	1	7.19
3	2	2	2	2	1	0	0	0	0	0.23		1	7.19
3	2	2	2	1	1	0	0	0	0	0.13		1	7.19
3	1		2	1	0	0	1	1	0		0.25	1	7.19
3	2	99	2	1	0	0	0	0	1			1	7.19
3	2	2	2	2	1	0	0	0	0	0.3		1	7.19
3	2	99	2	2	0	0	0	0	1			1	7.19
3	2	2	2	2	1	0	0	0	0	0.4		1	7.19
3	1	1	2	2	1	0	0	0	0	0.13		1	7.19
3	2	2	2	1	1	0	0	0	0	3		1	7.19
3	2	2	2	1	1	0	0	0	0	0.33		1	7.19
3	1	1	2	1	1	0	0	0	0	0.27		1	7.19
3	1		2	1	0	0	1	1	0		0.32	1	7.19
3	1	1	2	1	1	0	0	0	0	0.32		1	7.19
3	1	1	2	1	1	0	0	0	0	0.25		1	7.19
3	2		2	2	0	0	1	1	0		0.33	1	7.19
3	1	1	2	2	1	0	0	0	0	0.33		1	7.19
3	1	1	2	2	1	0	0	0	0	0.32		1	7.19
3	1	1	2	1	1	0	0	0	0	0.27		1	7.19
3	2	2	2	2	1	0	0	0	0	0.27		1	7.19
3	1	1	2	1	1	0	0	0	0	0.25		1	7.19
3	1	1	2	1	1	0	0	0	0	0.27		1	7.19
3	1		2	1	0	0	0	0	1			1	7.19
3	2	99	2	1	0	0	0	0	1			1	7.19
3	2	2	2	2	1	0	0	0	0	0.23		1	7.19
3	1	1	2	1	1	0	0	0	0	0.32		1	7.19
3	2	2	2	1	1	0	0	0	0	0.62		1	7.19
3	1		2	2	0	0	0	0	1			1	7.19
3	1	1	2	2	1	0	0	0	0	0.68		1	7.19
3	2	2	2	1	1	0	0	0	0	0.62		1	7.19
4	1	1	2	2	1	0	0	0	0	0.42		1	6.92
4	1	1	2	2	1	0	0	0	0	0.75		1	6.92
4	2	2	2	1	1	0	0	0	0	0.53		1	6.92
4	2	2	2	2	1	0	0	0	0	0.38		1	6.92
4	2	2	2	2	1	0	0	0	0	0.92		1	6.92
4	2	2	2	2	1	0	0	0	0	0.43		1	6.92
4	2	2	2	1	1	0	0	0	0	0.47		1	6.92
4	2	2	2	1	1	0	0	0	0	0.63		1	6.92
4	1	1	2	1	1	0	0	0	0	0.52		1	6.92
4	2	2	2	1	1	0	0	0	0	0.35		1	6.92
4	2	2	2	2	1	0	0	0	0	0.43		1	6.92
4	1	1	2	1	1	0	0	0	0	0.35		1	6.92
4	1	1	2	2	1	0	0	0	0	1.37		1	6.92
4	2	2	2	2	1	0	0	0	0	1.08		1	6.92
4	1	1	2	1	1	0	0	0	0	0.75		1	6.92
4	2	2	2	2	1	0	0	0	0	1.8		1	6.92
4	1		2	2	0	0	1	0	0		5	1	6.92
4	2	2	2	2	1	0	0	0	0	0.78		1	6.92
4	2	2	2	1	1	0	0	0	0	0.38		1	6.92
4	2	2	2	2	1	0	0	0	0	0.6		1	6.92
4	2	2	2	1	1	0	0	0	0	0.35		1	6.92
4	1	1	2	2	1	0	0	0	0	0.4		1	6.92
4	1	1	2	2	1	0	0	0	0	0.63		1	6.92
4	1	1	2	1	1	0	0	0	0	0.42		1	6.92
4	1	1	2	2	1	0	0	0	0	0.68		1	6.92
4	2	2	2	1	1	0	0	0	0	0.4		1	6.92
4	2	2	2	2	1	0	0	0	0	0.82		1	6.92
4	2	2	2	1	1	0	0	0	0	0.78		1	6.92
4	1	99	2	1	0	0	0	0	1			1	6.92
4	2	2	2	2	1	0	0	0	0	1.3		1	6.92
4	1	1	2	2	1	0	0	0	0	1.72		1	6.92
4	2	2	2	1	1	0	0	0	0	0.43		1	6.92
4	2	2	2	1	1	0	0	0	0	0.57		1	6.92
4	1	1	2	1	1	0	0	0	0	0.42		1	6.92
4	1	1	2	2	1	0	0	0	0	0.12		1	6.92
4	2	2	2	1	1	0	0	0	0	0.37		1	6.92
4	2	2	2	2	1	0	0	0	0	0.37		1	6.92
5	2	2	2	1	1	0	0	0	0	0.47		1	6.3
5	1	1	2	1	1	0	0	0	0	0.47		1	6.3
5	1	1	2	2	1	0	0	0	0	0.53		1	6.3
5	2	2	2	1	1	0	0	0	0	0.67		1	6.3
5	2	2	2	2	1	0	0	0	0	0.4		1	6.3
5	2		2	2	0	0	0	0	1			1	6.3
5	1	1	2	1	1	0	0	0	0	0.33		1	6.3
5	2	2	2	1	1	0	0	0	0	0.3		1	6.3
5	2	99	2	1	0	0	0	0	1			1	6.3
5	2	2	2	2	1	0	0	0	0	0.33		1	6.3
5	2	2	2	2	1	0	0	0	0	0.35		1	6.3
5	2	2	2	2	1	0	0	0	0	0.7		1	6.3
5	1	1	2	1	1	0	0	0	0	0.42		1	6.3
5	2	2	2	1	1	0	0	0	0	0.47		1	6.3
5	1	1	2	1	1	0	0	0	0	0.3		1	6.3
5	2	99	2	2	0	0	0	0	1			1	6.3
5	1	1	2	2	1	0	0	0	0	0.32		1	6.3
5	2	2	2	2	1	0	0	0	0	0.95		1	6.3
5	1	1	2	2	1	0	0	0	0	0.42		1	6.3
5	1	1	2	2	1	0	0	0	0	0.35		1	6.3
5	1	1	2	1	1	0	0	0	0	0.33		1	6.3
5	2	2	2	2	1	0	0	0	0	0.53		1	6.3
5	2	2	2	1	1	0	0	0	0	0.33		1	6.3
5	2	99	2	2	0	0	0	0	1			1	6.3
5	1	99	2	2	0	0	0	0	1			1	6.3
5	1	99	2	2	0	0	0	0	1			1	6.3
5	2		2	1	0	0	0	0	1			1	6.3
6	1		2	2	0	0	1	0	0		0.97	1	9.1
6	2		2	1	0	0	1	0	0		0.5	1	9.1
6	1	1	2	2	1	0	0	0	0	0.75		1	9.1
6	1		2	2	0	0	1	1	0		1.27	1	9.1
6	1	1	2	1	1	0	0	0	0	0.35		1	9.1
6	2	2	2	2	1	0	0	0	0	0.32		1	9.1
6	2	2	2	1	1	0	0	0	0	0.3		1	9.1
6	2		2	2	0	0	0	0	0			1	9.1
6	1	1	2	1	1	0	0	0	0	0.3		1	9.1
6	1	1	2	2	1	0	0	0	0	0.27		1	9.1
6	1	1	2	1	1	0	0	0	0	0.22		1	9.1
6	1	1	2	2	1	0	0	0	0	1.67		1	9.1
6	2	2	2	1	1	0	0	0	0	1.23		1	9.1
6	1	1	2	1	1	0	0	0	0	0.38		1	9.1
6	1	1	2	1	1	0	0	0	0	0.28		1	9.1
6	1		2	2	0	0	1	1	0		1.28	1	9.1
6	1	1	2	1	1	0	0	0	0	0.33		1	9.1
6	1		2	2	0	1	0	0	0			1	9.1
7	2	2	2	1	1	0	0	0	0	0.55		1	4.09
7	2	2	2	2	1	0	0	0	0	0.43		1	4.09
7	2	2	2	2	1	0	0	0	0	0.55		1	4.09
7	1	1	2	1	1	0	0	0	0	0.45		1	4.09
7	2	2	2	1	1	0	0	0	0	0.58		1	4.09
7	1	1	2	2	1	0	0	0	0	0.37		1	4.09
7	1	1	2	1	1	0	0	0	0	0.55		1	4.09
7	2		2	2	0	0	0	0	1			1	4.09
7	1	1	2	1	1	0	0	0	0	0.38		1	4.09
7	2	2	2	2	1	0	0	0	0	0.55		1	4.09
7	2	2	2	1	1	0	0	0	0	0.65		1	4.09
7	1	1	2	2	1	0	0	0	0	0.32		1	4.09
7	2	2	2	2	1	0	0	0	0	0.32		1	4.09
7	1	1	2	1	1	0	0	0	0	0.45		1	4.09
7	1	1	2	2	1	0	0	0	0	0.33		1	4.09
7	2	2	2	1	1	0	0	0	0	0.33		1	4.09
7	2	2	2	2	1	0	0	0	0	0.38		1	4.09
7	2	2	2	2	1	0	0	0	0	0.45		1	4.09
7	2	2	2	1	1	0	0	0	0	0.45		1	4.09
7	2	2	2	2	1	0	0	0	0	0.45		1	4.09
7	2	2	2	2	1	0	0	0	0	0.35		1	4.09
7	1	1	2	1	1	0	0	0	0	0.28		1	4.09
7	2	2	2	2	1	0	0	0	0	0.27		1	4.09
7	1	1	2	2	1	0	0	0	0	0.32		1	4.09
7	1	1	2	1	1	0	0	0	0	0.6		1	4.09
7	2	2	2	1	1	0	0	0	0	0.27		1	4.09
7	1		2	1	0	0	0	0	1			1	4.09
7	2	2	2	1	1	0	0	0	0	0.43		1	4.09
7	1	1	2	2	1	0	0	0	0	0.52		1	4.09
7	1	1	2	2	1	0	0	0	0	0.58		1	4.09
7	2	2	2	1	1	0	0	0	0	0.35		1	4.09
7	2	2	2	1	1	0	0	0	0	0.3		1	4.09
7	1	1	2	2	1	0	0	0	0	3.36		1	4.09
7	1	1	2	2	1	0	0	0	0	0.15		1	4.09
7	2	2	2	2	1	0	0	0	0	0.93		1	4.09
7	2	2	2	2	1	0	0	0	0	0.4		1	4.09
7	2		2	1	0	0	1	0	0		0.77	1	4.09
7	1	1	2	2	1	0	0	0	0	0.37		1	4.09
7	1		2	2	0	0	0	0	1			1	4.09
7	1	1	2	1	1	0	0	0	0	0.43		1	4.09
7	2	2	2	1	1	0	0	0	0	0.73		1	4.09
7	2	2	2	2	1	0	0	0	0	0.95		1	4.09
7	1	1	2	2	1	0	0	0	0	0.8		1	4.09
8	1	1	2	1	1	0	0	0	0	0.4		1	5.84
8	2	2	2	2	1	0	0	0	0	0.5		1	5.84
8	2	2	2	2	1	0	0	0	0	0.53		1	5.84
8	1	1	2	2	1	0	0	0	0	0.6		1	5.84
8	2	2	2	1	1	0	0	0	0	0.58		1	5.84
8	1	1	2	1	1	0	0	0	0	0.37		1	5.84
8	1	1	2	1	1	0	0	0	0	0.33		1	5.84
8	2	2	2	2	1	0	0	0	0	0.45		1	5.84
8	1	1	2	1	1	0	0	0	0	0.32		1	5.84
8	1	1	2	2	1	0	0	0	0	0.4		1	5.84
8	1	1	2	1	1	0	0	0	0	0.33		1	5.84
8	1	1	2	2	1	0	0	0	0	0.32		1	5.84
8	1	1	2	2	1	0	0	0	0	0.38		1	5.84
8	2	2	2	1	1	0	0	0	0	0.33		1	5.84
8	1	1	2	1	1	0	0	0	0	0.32		1	5.84
8	1	1	2	1	1	0	0	0	0	0.37		1	5.84
8	2	2	2	2	1	0	0	0	0	0.7		1	5.84
8	2	2	2	2	1	0	0	0	0	0.45		1	5.84
8	1	1	2	2	1	0	0	0	0	0.32		1	5.84
8	1	1	2	1	1	0	0	0	0	0.3		1	5.84
8	1	1	2	2	1	0	0	0	0	2.73		1	5.84
8	1	1	2	1	1	0	0	0	0	0.35		1	5.84
8	2	2	2	1	1	0	0	0	0	0.4		1	5.84
8	2	2	2	1	1	0	0	0	0	0.6		1	5.84
8	2	2	2	2	1	0	0	0	0	0.47		1	5.84
8	2	2	2	1	1	0	0	0	0	0.67		1	5.84
8	2	2	2	2	1	0	0	0	0	0.35		1	5.84
8	2	2	2	2	1	0	0	0	0	0.47		1	5.84
8	1	1	2	1	1	0	0	0	0	0.32		1	5.84
8	2	2	2	2	1	0	0	0	0	0.42		1	5.84
8	1	1	2	2	1	0	0	0	0	0.3		1	5.84
8	2	2	2	2	1	0	0	0	0	0.68		1	5.84
8	1	1	2	2	1	0	0	0	0	0.32		1	5.84
8	2	2	2	1	1	0	0	0	0	0.48		1	5.84
8	2	2	2	2	1	0	0	0	0	0.45		1	5.84
8	1	1	2	2	1	0	0	0	0	0.35		1	5.84
8	2	2	2	1	1	0	0	0	0	0.38		1	5.84
8	2	2	2	1	1	0	0	0	0	0.27		1	5.84
8	2	2	2	2	1	0	0	0	0	0.35		1	5.84
8	1	1	2	1	1	0	0	0	0	0.32		1	5.84
8	1	1	2	1	1	0	0	0	0	0.32		1	5.84
8	1		2	2	0	0	1	1	0		2.2	1	5.84
8	2	2	2	2	1	0	0	0	0	0.93		1	5.84
8	2	2	2	2	1	0	0	0	0	0.32		1	5.84
8	2	2	2	2	1	0	0	0	0	0.38		1	5.84
8	1	1	2	2	1	0	0	0	0	0.35		1	5.84
8	1	1	2	2	1	0	0	0	0	0.35		1	5.84
8	2		2	2	0	0	1	0	0		2.22	1	5.84
8	2	2	2	2	1	0	0	0	0	0.37		1	5.84
8	2	2	2	2	1	0	0	0	0	2.5		1	5.84
8	2	2	2	2	1	0	0	0	0	0.43		1	5.84
8	1	1	2	1	1	0	0	0	0	0.33		1	5.84
8	2	2	2	2	1	0	0	0	0	0.28		1	5.84
8	1	1	2	1	1	0	0	0	0	0.28		1	5.84
8	2	2	2	1	1	0	0	0	0	0.33		1	5.84
8	1	1	2	2	1	0	0	0	0	0.5		1	5.84
8	2	2	2	2	1	0	0	0	0	0.43		1	5.84
9	1		1	1	0	0	1	1	0		0.27	1	3.26
9	2		1	2	0	0	1	1	0		0.33	1	3.26
9	1		1	2	0	0	1	0	0		0.18	1	3.26
9	1		1	2	0	0	1	1	0		0.42	1	3.26
9	1		1	2	0	0	1	1	0		0.33	1	3.26
9	2		1	1	0	0	1	1	0		0.25	1	3.26
9	1	1	1	2	1	0	0	0	0	0.17		1	3.26
9	1	1	1	1	1	0	0	0	0	0.38		1	3.26
9	2	2	1	2	1	0	0	0	0	0.2		1	3.26
9	2	2	1	2	1	0	0	0	0	0.57		1	3.26
9	2	2	1	1	1	0	0	0	0	0.48		1	3.26
9	2	2	1	2	1	0	0	0	0	0.17		1	3.26
9	2		1	1	0	0	1	0	0		0.12	1	3.26
9	2	2	1	1	1	0	0	0	0	0.33		1	3.26
9	1		1	1	0	0	1	1	0		0.83	1	3.26
9	1		1	2	0	0	1	1	0		1.27	1	3.26
9	1		1	1	0	0	1	1	0		0.72	1	3.26
9	1		1	2	0	0	0	0	1			1	3.26
10	1		1	2	0	0	1	1	0		0.63	1	3.4
10	1	1	1	2	1	0	0	0	0	3.95		1	3.4
10	2	2	1	1	1	0	0	0	0	1.38		1	3.4
10	2	2	1	2	1	0	0	0	0	1.03		1	3.4
10	2	2	1	2	1	0	0	0	0	4.65		1	3.4
10	2	2	1	2	1	0	0	0	0	0.33		1	3.4
10	2		1	1	0	0	1	1	0		0.7	1	3.4
10	2	99	1	1	0	0	0	0	1			1	3.4
10	1		1	1	0	0	0	0	1			1	3.4
10	2		1	2	0	0	1	0	0		1.93	1	3.4
10	1	1	1	1	1	0	0	0	0	0.3		1	3.4
10	1	1	1	2	1	0	0	0	0	0.93		1	3.4
10	1	1	1	1	1	0	0	0	0	0.95		1	3.4
10	2	2	1	2	1	0	0	0	0	5		1	3.4
10	1	99	1	1	0	0	0	0	1			1	3.4
10	2		1	2	0	0	1	0	0		3.41	1	3.4
10	1	1	1	2	1	0	0	0	0	0.32		1	3.4
10	2		1	2	0	0	1	0	0		0.5	1	3.4
10	2		1	2	0	0	1	0	0		4.93	1	3.4
10	2	2	1	1	1	0	0	0	0	0.92		1	3.4
10	2	2	1	1	1	0	0	0	0	0.7		1	3.4
10	1	1	1	2	1	0	0	0	0	0.37		1	3.4
10	1	1	1	2	1	0	0	0	0	5		1	3.4
10	1	1	1	1	1	0	0	0	0	0.25		1	3.4
10	1		1	2	0	0	1	0	0		5	1	3.4
10	1	99	1	1	0	0	0	0	1			1	3.4
10	1	99	1	2	0	0	0	0	1			1	3.4
10	1	99	1	2	0	0	0	0	1			1	3.4
10	1	99	1	1	0	0	0	0	1			1	3.4
10	2	2	1	1	1	0	0	0	0	0.67		1	3.4
10	2	99	1	1	0	0	0	0	1			1	3.4
10	2		1	2	0	0	1	0	0		2.93	1	3.4
11	2		1	2	0	1	0	0	0			1	1.78
11	2		1	2	0	0	1	0	0		1.08	1	1.78
11	2		1	1	0	0	1	0	0		1.18	1	1.78
11	1	1	1	1	1	0	0	0	0	0.4		1	1.78
11	2	99	1	1	0	0	0	0	1			1	1.78
11	2		1	2	0	1	0	0	0			1	1.78
11	1	1	1	1	1	0	0	0	0	0.48		1	1.78
11	1	1	1	2	1	0	0	0	0	1.93		1	1.78
11	1	1	1	1	1	0	0	0	0	0.6		1	1.78
11	2		1	2	0	1	0	0	0			1	1.78
11	1	1	1	1	1	0	0	0	0	0.3		1	1.78
11	2		1	2	0	0	1	0	0		2.35	1	1.78
11	1	1	1	2	1	0	0	0	0	1.2		1	1.78
11	2		1	1	0	0	1	0	0		0.38	1	1.78
11	2		1	2	0	1	0	0	0			1	1.78
11	2	2	1	1	1	0	0	0	0	3.46		1	1.78
11	1	1	1	2	1	0	0	0	0	0.55		1	1.78
11	1		1	1	0	0	0	0	1			1	1.78
11	1	1	1	1	1	0	0	0	0	0.32		1	1.78
11	1	1	1	2	1	0	0	0	0	0.48		1	1.78
11	2	2	1	1	1	0	0	0	0	0.95		1	1.78
11	2		1	2	0	1	0	0	0			1	1.78
11	1	1	1	2	1	0	0	0	0	0.98		1	1.78
11	1	1	1	1	1	0	0	0	0	0.37		1	1.78
11	2	99	1	1	0	0	0	0	1			1	1.78
11	1	1	1	1	1	0	0	0	0	0.37		1	1.78
11	2	2	1	1	1	0	0	0	0	0.98		1	1.78
11	1	1	1	1	1	0	0	0	0	0.27		1	1.78
11	2		1	2	0	1	0	0	0			1	1.78
11	2		1	2	0	0	1	1	0		3.21	1	1.78
11	1	1	1	2	1	0	0	0	0	1.28		1	1.78
11	1	1	1	2	1	0	0	0	0	0.63		1	1.78
11	2		1	1	0	0	1	0	0		0.7	1	1.78
11	1	1	1	1	1	0	0	0	0	0.47		1	1.78
11	2	2	1	1	1	0	0	0	0	1.1		1	1.78
12	1	1	2	2	1	0	0	0	0	0.38		1	5.54
12	1	1	2	2	1	0	0	0	0	0.15		1	5.54
12	2	2	2	2	1	0	0	0	0	0.32		1	5.54
12	2	2	2	2	1	0	0	0	0	0.18		1	5.54
12	2	2	2	1	1	0	0	0	0	0.37		1	5.54
12	2	2	2	1	1	0	0	0	0	0.27		1	5.54
12	1	1	2	1	1	0	0	0	0	0.48		1	5.54
12	2	2	2	1	1	0	0	0	0	0.33		1	5.54
12	2	2	2	2	1	0	0	0	0	0.33		1	5.54
12	1	1	2	1	1	0	0	0	0	0.27		1	5.54
12	1	1	2	2	1	0	0	0	0	0.28		1	5.54
12	1	1	2	1	1	0	0	0	0	0.3		1	5.54
12	2	99	2	2	0	0	0	0	1			1	5.54
12	1	1	2	1	1	0	0	0	0	0.32		1	5.54
12	2	2	2	2	1	0	0	0	0	0.28		1	5.54
12	1	1	2	2	1	0	0	0	0	0.23		1	5.54
12	2	2	2	2	1	0	0	0	0	0.63		1	5.54
12	2	2	2	2	1	0	0	0	0	0.3		1	5.54
12	2	2	2	1	1	0	0	0	0	0.42		1	5.54
12	2	2	2	2	1	0	0	0	0	0.28		1	5.54
12	2	2	2	1	1	0	0	0	0	0.3		1	5.54
12	1	1	2	2	1	0	0	0	0	0.67		1	5.54
12	1	1	2	2	1	0	0	0	0	0.22		1	5.54
12	1		2	1	0	0	1	1	0		1.72	1	5.54
12	1	1	2	2	1	0	0	0	0	3.75		1	5.54
12	1	1	2	2	1	0	0	0	0	0.53		1	5.54
12	2	2	2	1	1	0	0	0	0	3.45		1	5.54
12	2	2	2	2	1	0	0	0	0	1.62		1	5.54
12	1	1	2	2	1	0	0	0	0	1.15		1	5.54
12	2	2	2	1	1	0	0	0	0	1.42		1	5.54
12	1	1	2	2	1	0	0	0	0	0.15		1	5.54
12	1	1	2	1	1	0	0	0	0	0.35		1	5.54
12	2	2	2	1	1	0	0	0	0	0.35		1	5.54
12	1	1	2	1	1	0	0	0	0	0.35		1	5.54
12	2		2	1	0	0	1	1	0		1.97	1	5.54
13	2	2	2	1	1	0	0	0	0	1.27		1	8.31
13	2	2	2	1	1	0	0	0	0	0.43		1	8.31
13	2		2	1	0	0	0	0	1			1	8.31
13	1	1	2	2	1	0	0	0	0	0.52		1	8.31
13	1	1	2	1	1	0	0	0	0	2.68		1	8.31
13	1	99	2	2	0	0	0	0	1			1	8.31
13	2	99	2	1	0	0	0	0	1			1	8.31
13	1	1	2	2	1	0	0	0	0	0.23		1	8.31
13	1		2	1	0	0	0	0	1			1	8.31
13	2	2	2	1	1	0	0	0	0	0.33		1	8.31
13	1		2	2	0	0	1	1	0		1.23	1	8.31
13	2	99	2	2	0	0	0	0	1			1	8.31
13	1	1	2	2	1	0	0	0	0	0.37		1	8.31
13	1	1	2	1	1	0	0	0	0	0.53		1	8.31
13	2	99	2	2	0	0	0	0	1			1	8.31
13	1	99	2	1	0	0	0	0	1			1	8.31
13	2	99	2	2	0	0	0	0	1			1	8.31
13	2	2	2	2	1	0	0	0	0	0.32		1	8.31
13	2	2	2	2	1	0	0	0	0	0.35		1	8.31
13	1	1	2	2	1	0	0	0	0	0.45		1	8.31
13	1		2	1	0	0	0	0	1			1	8.31
13	2		2	2	0	0	0	0	1			1	8.31
13	2	2	2	1	1	0	0	0	0	0.32		1	8.31
13	2	2	2	1	1	0	0	0	0	0.52		1	8.31
13	2	2	2	1	1	0	0	0	0	0.32		1	8.31
13	1	1	2	2	1	0	0	0	0	0.38		1	8.31
13	2	2	2	1	1	0	0	0	0	0.42		1	8.31
13	2	2	2	2	1	0	0	0	0	0.38		1	8.31
13	1	1	2	1	1	0	0	0	0	0.38		1	8.31
13	1		2	2	0	0	1	1	0		0.52	1	8.31
13	2	2	2	2	1	0	0	0	0	0.4		1	8.31
13	2	2	2	1	1	0	0	0	0	0.38		1	8.31
13	2	2	2	1	1	0	0	0	0	0.58		1	8.31
13	1	99	2	1	0	0	0	0	1			1	8.31
13	2	2	2	2	1	0	0	0	0	0.27		1	8.31
13	1	1	2	2	1	0	0	0	0	0.8		1	8.31
13	1	1	2	1	1	0	0	0	0	0.3		1	8.31
13	1	1	2	1	1	0	0	0	0	0.38		1	8.31
13	2		2	1	0	0	1	0	0		1.97	1	8.31
13	1		2	2	0	0	0	0	1			1	8.31
13	1		2	2	0	0	1	0	0		2.75	1	8.31
13	2	2	2	1	1	0	0	0	0	0.4		1	8.31
13	2	2	2	2	1	0	0	0	0	1.35		1	8.31
13	1	1	2	1	1	0	0	0	0	0.3		1	8.31
13	1	1	2	2	1	0	0	0	0	0.37		1	8.31
13	1	1	2	1	1	0	0	0	0	0.33		1	8.31
13	1	1	2	2	1	0	0	0	0	0.48		1	8.31
13	2	2	2	1	1	0	0	0	0	0.57		1	8.31
13	1	1	2	1	1	0	0	0	0	0.52		1	8.31
13	2	2	2	2	1	0	0	0	0	0.32		1	8.31
14	1	1	2	2	1	0	0	0	0	0.65		1	6.26
14	1	1	2	2	1	0	0	0	0	1.72		1	6.26
14	2	2	2	1	1	0	0	0	0	0.8		1	6.26
14	2	2	2	2	1	0	0	0	0	0.42		1	6.26
14	2	2	2	2	1	0	0	0	0	0.52		1	6.26
14	2	2	2	2	1	0	0	0	0	0.42		1	6.26
14	2	2	2	1	1	0	0	0	0	0.3		1	6.26
14	2	2	2	1	1	0	0	0	0	0.38		1	6.26
14	2	2	2	1	1	0	0	0	0	0.33		1	6.26
14	1	1	2	1	1	0	0	0	0	1.28		1	6.26
14	1	1	2	2	1	0	0	0	0	0.37		1	6.26
14	2	2	2	2	1	0	0	0	0	0.63		1	6.26
14	2	2	2	2	1	0	0	0	0	0.27		1	6.26
14	1	1	2	2	1	0	0	0	0	0.43		1	6.26
14	2	2	2	2	1	0	0	0	0	0.33		1	6.26
14	2	2	2	2	1	0	0	0	0	0.27		1	6.26
14	2	2	2	1	1	0	0	0	0	0.33		1	6.26
14	2	2	2	2	1	0	0	0	0	0.63		1	6.26
14	2	2	2	1	1	0	0	0	0	0.27		1	6.26
14	1	1	2	2	1	0	0	0	0	0.32		1	6.26
14	1	1	2	2	1	0	0	0	0	0.57		1	6.26
14	1	1	2	1	1	0	0	0	0	0.3		1	6.26
14	1	1	2	2	1	0	0	0	0	5		1	6.26
14	1	1	2	1	1	0	0	0	0	0.28		1	6.26
14	1		2	2	0	0	0	0	1			1	6.26
14	1	1	2	2	1	0	0	0	0	0.33		1	6.26
14	2	2	2	1	1	0	0	0	0	0.68		1	6.26
14	2	2	2	2	1	0	0	0	0	0.62		1	6.26
14	1		2	2	0	0	1	1	0		0.22	1	6.26
14	2	2	2	1	1	0	0	0	0	0.33		1	6.26
14	1		2	2	0	0	0	0	1			1	6.26
14	1	1	2	1	1	0	0	0	0	0.27		1	6.26
14	1		2	1	0	1	0	0	0			1	6.26
15	2		2	2	0	0	0	0	1			1	8.18
15	2	2	2	1	1	0	0	0	0	0.33		1	8.18
15	2	2	2	1	1	0	0	0	0	0.35		1	8.18
15	2	99	2	1	0	0	0	0	1			1	8.18
15	2		2	2	0	0	0	0	1			1	8.18
15	2		2	2	0	0	1	1	0		5	1	8.18
15	1	1	2	2	1	0	0	0	0	1.53		1	8.18
15	1		2	1	0	0	1	1	0		0.18	1	8.18
15	1		2	2	0	0	1	1	0		0.43	1	8.18
15	2	2	2	1	1	0	0	0	0	0.43		1	8.18
15	1	99	2	1	0	0	0	0	1			1	8.18
16	1	1	2	2	1	0	0	0	0	1.05		1	4.58
16	1	1	2	2	1	0	0	0	0	0.98		1	4.58
16	2	2	2	1	1	0	0	0	0	0.53		1	4.58
16	2	2	2	2	1	0	0	0	0	0.72		1	4.58
16	2	2	2	2	1	0	0	0	0	1.12		1	4.58
16	2	2	2	2	1	0	0	0	0	1.03		1	4.58
16	2	2	2	1	1	0	0	0	0	1.28		1	4.58
16	2	2	2	1	1	0	0	0	0	1.13		1	4.58
16	1	1	2	1	1	0	0	0	0	0.42		1	4.58
16	2	2	2	1	1	0	0	0	0	1.03		1	4.58
16	2	2	2	2	1	0	0	0	0	1.2		1	4.58
16	1	1	2	1	1	0	0	0	0	0.47		1	4.58
16	1	1	2	2	1	0	0	0	0	0.43		1	4.58
16	1		2	1	0	0	1	0	0		0.87	1	4.58
16	2		2	2	0	0	0	0	1			1	4.58
16	1		2	1	0	0	0	0	1			1	4.58
16	2	2	2	2	1	0	0	0	0	0.57		1	4.58
16	1	1	2	2	1	0	0	0	0	1.45		1	4.58
16	2		2	2	0	0	0	0	1			1	4.58
16	2		2	2	0	0	0	0	1			1	4.58
16	2		2	1	0	0	0	0	1			1	4.58
16	2	2	2	2	1	0	0	0	0	2.23		1	4.58
16	2		2	1	0	0	0	0	1			1	4.58
16	1	1	2	2	1	0	0	0	0	0.98		1	4.58
16	1		2	2	0	0	0	0	1			1	4.58
16	1	1	2	1	1	0	0	0	0	1.15		1	4.58
16	1		2	2	0	0	0	0	1			1	4.58
16	1	1	2	1	1	0	0	0	0	1.37		1	4.58
16	1	1	2	2	1	0	0	0	0	0.93		1	4.58
16	1		2	2	0	0	1	1	0		0.52	1	4.58
16	2	2	2	1	1	0	0	0	0	0.28		1	4.58
16	2	2	2	1	1	0	0	0	0	0.32		1	4.58
16	2		2	2	0	0	0	0	1			1	4.58
16	1	1	2	2	1	0	0	0	0	0.37		1	4.58
16	2	2	2	1	1	0	0	0	0	0.6		1	4.58
16	1		2	2	0	0	1	0	0		1.23	1	4.58
16	1	1	2	2	1	0	0	0	0	0.72		1	4.58
16	1	1	2	1	1	0	0	0	0	0.85		1	4.58
16	2	2	2	1	1	0	0	0	0	0.93		1	4.58
16	1		2	1	0	0	1	1	0		0.23	1	4.58
16	2	2	2	1	1	0	0	0	0	0.73		1	4.58
16	2		2	2	0	0	1	1	0		1.05	1	4.58
16	1	1	2	1	1	0	0	0	0	1.48		1	4.58
16	2		2	2	0	0	1	0	0		0.37	1	4.58
16	2	2	2	2	1	0	0	0	0	0.2		1	4.58
16	1	1	2	2	1	0	0	0	0	2.03		1	4.58
17	2		1	2	0	1	0	0	0			1	2.14
17	2	2	1	2	1	0	0	0	0	3.85		1	2.14
17	2		1	2	0	1	0	0	0			1	2.14
17	1	1	1	2	1	0	0	0	0	4.8		1	2.14
17	1		1	2	0	1	0	0	0			1	2.14
17	2	2	1	2	1	0	0	0	0	3.8		1	2.14
17	2		1	2	0	1	0	0	0			1	2.14
17	2		1	1	0	0	1	0	0		0.23	1	2.14
17	2	2	1	1	1	0	0	0	0	0.45		1	2.14
17	2		1	2	0	0	1	1	0		2.3	1	2.14
17	2		1	2	0	0	1	0	0		1.83	1	2.14
17	2	2	1	2	1	0	0	0	0	0.43		1	2.14
17	2		1	2	0	0	1	0	0		2.83	1	2.14
17	2	2	1	1	1	0	0	0	0	0.67		1	2.14
17	1	1	1	2	1	0	0	0	0	1.75		1	2.14
17	1	1	1	1	1	0	0	0	0	0.5		1	2.14
17	2	2	1	1	1	0	0	0	0	0.83		1	2.14
17	2		1	1	0	0	1	0	0		1.23	1	2.14
17	1	1	1	1	1	0	0	0	0	0.6		1	2.14
17	2	2	1	1	1	0	0	0	0	1		1	2.14
17	1	1	1	1	1	0	0	0	0	0.55		1	2.14
17	1	1	1	1	1	0	0	0	0	0.62		1	2.14
17	2	2	1	1	1	0	0	0	0	0.75		1	2.14
17	1	1	1	1	1	0	0	0	0	0.8		1	2.14
17	1	1	1	1	1	0	0	0	0	0.68		1	2.14
17	1	1	1	2	1	0	0	0	0	1.55		1	2.14
17	2	2	1	2	1	0	0	0	0	1.88		1	2.14
17	1		1	2	0	1	0	0	0			1	2.14
17	1	1	1	1	1	0	0	0	0	0.7		1	2.14
17	1	1	1	1	1	0	0	0	0	1.58		1	2.14
17	1	1	1	1	1	0	0	0	0	1.78		1	2.14
17	1	1	1	1	1	0	0	0	0	0.9		1	2.14
17	1		1	1	0	0	1	1	0		0.95	1	2.14
17	1	1	1	1	1	0	0	0	0	0.43		1	2.14
17	2	2	1	1	1	0	0	0	0	1.05		1	2.14
17	2	2	1	2	1	0	0	0	0	1.38		1	2.14
17	2		1	2	0	0	1	0	0		0.7	1	2.14
17	1	1	1	2	1	0	0	0	0	0.43		1	2.14
17	2	2	1	2	1	0	0	0	0	0.97		1	2.14
17	1	1	1	1	1	0	0	0	0	2.05		1	2.14
17	2		1	2	0	0	1	1	0		0.78	1	2.14
17	1	1	1	1	1	0	0	0	0	0.38		1	2.14
17	1	1	1	2	1	0	0	0	0	0.57		1	2.14
17	1	1	1	2	1	0	0	0	0	0.7		1	2.14
17	2	2	1	2	1	0	0	0	0	0.58		1	2.14
17	1	1	1	2	1	0	0	0	0	1.65		1	2.14
17	2	2	1	1	1	0	0	0	0	0.57		1	2.14
17	2	2	1	1	1	0	0	0	0	1.47		1	2.14
17	2		1	1	0	0	1	1	0		0.23	1	2.14
17	1	1	1	1	1	0	0	0	0	2.28		1	2.14
17	2	2	1	2	1	0	0	0	0	0.47		1	2.14
17	1	1	1	2	1	0	0	0	0	2.95		1	2.14
18	2	2	1	2	1	0	0	0	0	2.03		1	1.19
18	2	2	1	2	1	0	0	0	0	1.25		1	1.19
18	2	2	1	1	1	0	0	0	0	0.55		1	1.19
18	2	2	1	1	1	0	0	0	0	0.72		1	1.19
18	1	1	1	1	1	0	0	0	0	0.62		1	1.19
18	2	2	1	1	1	0	0	0	0	0.78		1	1.19
18	1		1	1	0	0	0	0	1			1	1.19
18	2		1	2	0	0	1	1	0		0.47	1	1.19
18	1	1	1	1	1	0	0	0	0	0.68		1	1.19
18	2		1	2	0	0	1	0	0		0.65	1	1.19
18	1		1	2	0	0	0	0	1			1	1.19
18	2	2	1	2	1	0	0	0	0	1.97		1	1.19
18	2	2	1	2	1	0	0	0	0	2.7		1	1.19
18	2	2	1	1	1	0	0	0	0	0.68		1	1.19
18	2		1	2	0	0	1	0	0		0.58	1	1.19
18	1		1	2	0	0	1	1	0		1.57	1	1.19
18	1	1	1	1	1	0	0	0	0	0.62		1	1.19
19	2	2	2	1	1	0	0	0	0	0.32		1	5.57
19	1	1	2	1	1	0	0	0	0	0.45		1	5.57
19	1	1	2	2	1	0	0	0	0	0.77		1	5.57
19	2	2	2	1	1	0	0	0	0	0.68		1	5.57
19	1	1	2	2	1	0	0	0	0	0.22		1	5.57
19	1	1	2	2	1	0	0	0	0	0.15		1	5.57
19	1	1	2	2	1	0	0	0	0	0.33		1	5.57
19	1	1	2	1	1	0	0	0	0	0.23		1	5.57
19	1	1	2	2	1	0	0	0	0	0.25		1	5.57
19	2	2	2	1	1	0	0	0	0	0.35		1	5.57
19	1	1	2	2	1	0	0	0	0	0.3		1	5.57
19	2	2	2	2	1	0	0	0	0	0.32		1	5.57
19	1	1	2	2	1	0	0	0	0	0.15		1	5.57
19	1	99	2	1	0	0	0	0	1			1	5.57
19	1		2	2	0	0	0	0	1			1	5.57
19	2	2	2	2	1	0	0	0	0	0.32		1	5.57
19	1	1	2	1	1	0	0	0	0	0.42		1	5.57
19	2	2	2	1	1	0	0	0	0	0.42		1	5.57
19	1	1	2	2	1	0	0	0	0	0.27		1	5.57
19	1	1	2	1	1	0	0	0	0	0.35		1	5.57
19	1	1	2	1	1	0	0	0	0	0.37		1	5.57
19	2	2	2	2	1	0	0	0	0	0.35		1	5.57
19	1	1	2	2	1	0	0	0	0	0.35		1	5.57
19	1	1	2	1	1	0	0	0	0	0.28		1	5.57
19	2	2	2	1	1	0	0	0	0	0.32		1	5.57
19	2	2	2	1	1	0	0	0	0	0.27		1	5.57
19	2	2	2	2	1	0	0	0	0	1.03		1	5.57
19	1	1	2	1	1	0	0	0	0	2.3		1	5.57
19	1	1	2	2	1	0	0	0	0	0.28		1	5.57
20	1		1	1	0	1	0	0	0			1	1.58
20	1	1	1	1	1	0	0	0	0	2.25		1	1.58
20	2	2	1	1	1	0	0	0	0	0.7		1	1.58
20	1		1	2	0	0	0	0	1			1	1.58
20	1	1	1	2	1	0	0	0	0	1.37		1	1.58
20	2	2	1	1	1	0	0	0	0	0.73		1	1.58
20	2		1	2	0	1	0	0	0			1	1.58
20	2	2	1	2	1	0	0	0	0	0.6		1	1.58
20	1	1	1	1	1	0	0	0	0	0.82		1	1.58
20	1	1	1	2	1	0	0	0	0	0.77		1	1.58
20	2		1	2	0	1	0	0	0			1	1.58
20	2		1	1	0	0	1	0	0		3.71	1	1.58
20	2	2	1	1	1	0	0	0	0	3.06		1	1.58
20	1	1	1	2	1	0	0	0	0	1.37		1	1.58
20	2		1	2	0	0	1	0	0		0.42	1	1.58
20	2		1	2	0	1	0	0	0			1	1.58
20	1		1	1	0	0	1	1	0		0.48	1	1.58
21	2	2	1	2	1	0	0	0	0	2.32		1	2.57
21	1	1	1	2	1	0	0	0	0	0.65		1	2.57
21	1	1	1	1	1	0	0	0	0	0.25		1	2.57
21	1	1	1	2	1	0	0	0	0	0.37		1	2.57
21	1	1	1	2	1	0	0	0	0	0.58		1	2.57
21	1	1	1	2	1	0	0	0	0	0.5		1	2.57
21	2	2	1	2	1	0	0	0	0	1.02		1	2.57
21	2	2	1	2	1	0	0	0	0	0.7		1	2.57
21	1	1	1	2	1	0	0	0	0	0.78		1	2.57
21	2	2	1	1	1	0	0	0	0	0.47		1	2.57
21	1	1	1	1	1	0	0	0	0	0.45		1	2.57
21	2	99	1	1	0	0	0	0	1			1	2.57
21	1	1	1	1	1	0	0	0	0	0.48		1	2.57
21	2	2	1	1	1	0	0	0	0	0.43		1	2.57
21	1	1	1	2	1	0	0	0	0	0.65		1	2.57
21	1	1	1	2	1	0	0	0	0	0.48		1	2.57
21	2		1	2	0	0	1	1	0		0.75	1	2.57
21	2	2	1	1	1	0	0	0	0	0.33		1	2.57
21	2		1	1	0	0	1	0	0		0.95	1	2.57
21	2	2	1	1	1	0	0	0	0	0.32		1	2.57
21	1	1	1	2	1	0	0	0	0	1.12		1	2.57
21	2	2	1	1	1	0	0	0	0	0.48		1	2.57
21	2		1	2	0	0	0	0	1			1	2.57
21	2	2	1	2	1	0	0	0	0	0.65		1	2.57
22	1		2	2	0	1	0	0	0			1	4.02
22	1		2	2	0	1	0	0	0			1	4.02
22	2	2	2	1	1	0	0	0	0	1.63		1	4.02
22	2		2	2	0	1	0	0	0			1	4.02
22	2		2	2	0	0	1	0	0		5	1	4.02
22	2	2	2	2	1	0	0	0	0	5		1	4.02
22	2	2	2	1	1	0	0	0	0	1.02		1	4.02
22	2		2	1	0	0	1	0	0		1.28	1	4.02
22	1	1	2	1	1	0	0	0	0	0.72		1	4.02
22	2	2	2	1	1	0	0	0	0	0.45		1	4.02
22	2		2	2	0	0	1	1	0		2.56	1	4.02
22	1	1	2	1	1	0	0	0	0	0.73		1	4.02
22	1	1	2	2	1	0	0	0	0	0.8		1	4.02
22	1	1	2	1	1	0	0	0	0	0.55		1	4.02
22	2		2	2	0	0	1	0	0		2.27	1	4.02
22	1	1	2	1	1	0	0	0	0	0.73		1	4.02
22	2		2	2	0	0	1	0	0		5	1	4.02
22	1	1	2	2	1	0	0	0	0	2.96		1	4.02
22	2		2	2	0	0	1	0	0		3.91	1	4.02
22	2		2	2	0	0	1	0	0		5	1	4.02
22	2	2	2	1	1	0	0	0	0	1.02		1	4.02
22	2		2	2	0	1	0	0	0			1	4.02
22	2	99	2	1	0	0	0	0	1			1	4.02
22	1	1	2	2	1	0	0	0	0	0.53		1	4.02
22	1	1	2	2	1	0	0	0	0	1.03		1	4.02
22	1	1	2	1	1	0	0	0	0	0.73		1	4.02
22	1		2	2	0	0	1	0	0		3.26	1	4.02
22	1		2	1	0	0	1	1	0		0.85	1	4.02
22	1	1	2	2	1	0	0	0	0	5		1	4.02
22	1		2	2	0	0	1	0	0		4.75	1	4.02
22	1	1	2	1	1	0	0	0	0	0.73		1	4.02
22	2	99	2	1	0	0	0	0	1			1	4.02
22	2	2	2	2	1	0	0	0	0	0.37		1	4.02
22	1		2	2	0	0	0	0	1			1	4.02
22	2		2	1	0	0	1	1	0		0.85	1	4.02
22	1	99	2	2	0	0	0	0	1			1	4.02
22	1		2	2	0	0	1	0	0		4.41	1	4.02
22	1		2	1	0	0	1	1	0		0.2	1	4.02
22	2	2	2	1	1	0	0	0	0	0.35		1	4.02
22	1	1	2	1	1	0	0	0	0	1.03		1	4.02
22	2	2	2	1	1	0	0	0	0	0.48		1	4.02
22	2		2	2	0	0	1	0	0		5	1	4.02
22	1	1	2	1	1	0	0	0	0	0.67		1	4.02
22	2		2	2	0	1	0	0	0			1	4.02
22	2		2	2	0	1	0	0	0			1	4.02
22	1		2	2	0	0	1	0	0		5	1	4.02
22	1	1	2	2	1	0	0	0	0	4.93		1	4.02
22	2		2	2	0	1	0	0	0			1	4.02
22	2	2	2	1	1	0	0	0	0	0.35		1	4.02
22	1	1	2	1	1	0	0	0	0	0.32		1	4.02
22	2	2	2	1	1	0	0	0	0	0.88		1	4.02
22	1	1	2	1	1	0	0	0	0	0.43		1	4.02
22	1	1	2	2	1	0	0	0	0	5		1	4.02
22	2		2	1	0	0	1	1	0		0.85	1	4.02
22	2		2	1	0	0	1	0	0		0.98	1	4.02
22	2	2	2	1	1	0	0	0	0	0.7		1	4.02
22	2		2	2	0	1	0	0	0			1	4.02
22	2	2	2	1	1	0	0	0	0	0.37		1	4.02
22	1		2	2	0	0	1	0	0		3.06	1	4.02
22	2	2	2	1	1	0	0	0	0	0.73		1	4.02
22	1	1	2	2	1	0	0	0	0	5		1	4.02
22	1		2	2	0	0	1	0	0		5	1	4.02
22	2	2	2	1	1	0	0	0	0	1.27		1	4.02
22	1	1	2	1	1	0	0	0	0	1		1	4.02
22	1		2	1	0	0	1	0	0		0.78	1	4.02
22	1		2	1	0	0	1	1	0		0.9	1	4.02
22	2		2	2	0	0	1	0	0		4.65	1	4.02
22	1	1	2	1	1	0	0	0	0	2.6		1	4.02
22	2		2	2	0	1	0	0	0			1	4.02
22	1		2	2	0	1	0	0	0			1	4.02
22	1		2	1	0	0	1	0	0		0.72	1	4.02
22	2		2	2	0	0	1	0	0		3.63	1	4.02
22	1		2	1	0	0	1	1	0		0.7	1	4.02
22	1	99	2	1	0	0	0	0	1			1	4.02
22	2	2	2	2	1	0	0	0	0	5		1	4.02
22	1	1	2	1	1	0	0	0	0	0.37		1	4.02
22	1	1	2	1	1	0	0	0	0	0.32		1	4.02
22	1		2	2	0	0	1	0	0		5	1	4.02
22	2	2	2	1	1	0	0	0	0	0.6		1	4.02
22	1	1	2	1	1	0	0	0	0	0.33		1	4.02
22	2	2	2	2	1	0	0	0	0	0.7		1	4.02
22	2		2	1	0	0	1	1	0		0.68	1	4.02
22	1		2	2	0	0	1	0	0		5	1	4.02
22	2	2	2	1	1	0	0	0	0	0.6		1	4.02
22	1		2	1	0	0	1	1	0		0.95	1	4.02
22	2		2	2	0	0	1	0	0		5	1	4.02
22	2	2	2	2	1	0	0	0	0	2.38		1	4.02
23	2		1	2	0	1	0	0	0			1	1.55
23	2		1	2	0	0	1	0	0		1.32	1	1.55
23	1	1	1	2	1	0	0	0	0	0.5		1	1.55
23	2	2	1	1	1	0	0	0	0	1.28		1	1.55
23	2	2	1	1	1	0	0	0	0	0.62		1	1.55
23	2		1	2	0	1	0	0	0			1	1.55
23	1	1	1	1	1	0	0	0	0	0.45		1	1.55
23	1	1	1	1	1	0	0	0	0	0.62		1	1.55
23	1	1	1	1	1	0	0	0	0	0.47		1	1.55
23	2		1	2	0	1	0	0	0			1	1.55
23	2	2	1	1	1	0	0	0	0	1.37		1	1.55
23	1		1	2	0	1	0	0	0			1	1.55
23	2		1	2	0	1	0	0	0			1	1.55
23	1		1	2	0	1	0	0	0			1	1.55
23	1	1	1	1	1	0	0	0	0	0.58		1	1.55
23	1	1	1	1	1	0	0	0	0	0.37		1	1.55
23	1		1	2	0	0	1	0	0		1.05	1	1.55
24	1		2	2	0	0	1	1	0		1.03	1	7.45
24	1		2	2	0	0	1	1	0		2.23	1	7.45
24	1	1	2	2	1	0	0	0	0	0.32		1	7.45
24	2	2	2	1	1	0	0	0	0	0.37		1	7.45
24	2	2	2	1	1	0	0	0	0	0.25		1	7.45
24	1		2	2	0	1	0	0	0			1	7.45
24	1		2	2	0	1	0	0	0			1	7.45
24	2	2	2	2	1	0	0	0	0	4.13		1	7.45
24	2	2	2	1	1	0	0	0	0	0.42		1	7.45
25	2	2	2	1	1	0	0	0	0	0.45		1	5.04
25	1	1	2	1	1	0	0	0	0	0.58		1	5.04
25	2		2	2	0	0	1	1	0		1.13	1	5.04
25	1	1	2	1	1	0	0	0	0	0.43		1	5.04
25	1		2	2	0	0	1	1	0		0.17	1	5.04
25	2	2	2	2	1	0	0	0	0	0.2		1	5.04
25	2	2	2	1	1	0	0	0	0	0.17		1	5.04
25	2	2	2	2	1	0	0	0	0	1		1	5.04
25	1	1	2	1	1	0	0	0	0	0.3		1	5.04
25	1	99	2	1	0	0	0	0	1			1	5.04
25	1	1	2	2	1	0	0	0	0	0.32		1	5.04
25	1		2	2	0	0	0	0	1			1	5.04
25	2	2	2	1	1	0	0	0	0	1		1	5.04
25	2		2	1	0	0	1	1	0		0.57	1	5.04
25	1	1	2	2	1	0	0	0	0	0.42		1	5.04
25	1	1	2	2	1	0	0	0	0	0.57		1	5.04
25	2	2	2	1	1	0	0	0	0	0.45		1	5.04
25	1	1	2	2	1	0	0	0	0	0.42		1	5.04
25	1	1	2	1	1	0	0	0	0	0.33		1	5.04
25	2	2	2	2	1	0	0	0	0	0.48		1	5.04
25	2		2	1	0	0	0	0	1			1	5.04
25	2	99	2	2	0	0	0	0	1			1	5.04
25	1	1	2	1	1	0	0	0	0	0.63		1	5.04
25	2		2	2	0	0	1	0	0		0.52	1	5.04
25	2	2	2	2	1	0	0	0	0	0.75		1	5.04
25	1	1	2	1	1	0	0	0	0	0.33		1	5.04
25	2		2	1	0	0	1	1	0		1.87	1	5.04
26	1		1	2	0	0	1	1	0		0.27	1	2.34
26	2	2	1	1	1	0	0	0	0	0.72		1	2.34
26	2	2	1	2	1	0	0	0	0	3.03		1	2.34
26	2	2	1	2	1	0	0	0	0	1.35		1	2.34
26	2	99	1	1	0	0	0	0	1			1	2.34
26	1	1	1	1	1	0	0	0	0	0.48		1	2.34
26	1	1	1	1	1	0	0	0	0	0.33		1	2.34
26	1	1	1	2	1	0	0	0	0	0.3		1	2.34
26	2	2	1	2	1	0	0	0	0	1.97		1	2.34
26	1	1	1	1	1	0	0	0	0	0.4		1	2.34
26	2	2	1	2	1	0	0	0	0	0.67		1	2.34
26	1	1	1	2	1	0	0	0	0	0.23		1	2.34
26	2	99	1	2	0	0	0	0	1			1	2.34
26	1		1	2	0	0	0	0	1			1	2.34
26	1	99	1	2	0	0	0	0	1			1	2.34
26	1		1	1	0	0	0	0	1			1	2.34
26	1	1	1	2	1	0	0	0	0	0.55		1	2.34
26	1	1	1	1	1	0	0	0	0	0.37		1	2.34
26	1		1	1	0	1	0	0	0			1	2.34
27	2	2	1	1	1	0	0	0	0	0.43		1	3.13
27	1		1	1	0	0	0	0	1			1	3.13
27	2	2	1	1	1	0	0	0	0	0.6		1	3.13
27	1	99	1	1	0	0	0	0	1			1	3.13
27	1	1	1	1	1	0	0	0	0	3.95		1	3.13
27	1	99	1	1	0	0	0	0	1			1	3.13
27	2	2	1	1	1	0	0	0	0	0.53		1	3.13
27	1	99	1	1	0	0	0	0	1			1	3.13
27	2		1	2	0	0	0	0	1			1	3.13
27	1	1	1	2	1	0	0	0	0	0.78		1	3.13
28	1		1	2	0	1	0	0	0			1	2.04
28	2	2	1	1	1	0	0	0	0	0.65		1	2.04
28	2	2	1	1	1	0	0	0	0	0.68		1	2.04
28	2		1	2	0	0	1	0	0		1.68	1	2.04
28	1	1	1	2	1	0	0	0	0	0.52		1	2.04
28	1	1	1	1	1	0	0	0	0	0.6		1	2.04
28	1	1	1	1	1	0	0	0	0	0.57		1	2.04
28	1	1	1	2	1	0	0	0	0	0.92		1	2.04
28	2	2	1	2	1	0	0	0	0	1.75		1	2.04
28	2		1	2	0	0	1	0	0		1.13	1	2.04
28	2	2	1	1	1	0	0	0	0	0.98		1	2.04
28	2	2	1	2	1	0	0	0	0	0.78		1	2.04
28	2	2	1	1	1	0	0	0	0	0.88		1	2.04
28	1	1	1	2	1	0	0	0	0	1.02		1	2.04
28	1	1	1	2	1	0	0	0	0	0.93		1	2.04
28	1	1	1	2	1	0	0	0	0	1.38		1	2.04
28	1		1	1	0	0	1	0	0		0.4	1	2.04
28	1	1	1	2	1	0	0	0	0	5		1	2.04
28	1	1	1	2	1	0	0	0	0	0.38		1	2.04
28	1	1	1	1	1	0	0	0	0	0.62		1	2.04
28	2	2	1	1	1	0	0	0	0	0.57		1	2.04
28	2	2	1	1	1	0	0	0	0	0.37		1	2.04
28	2		1	2	0	1	0	0	0			1	2.04
28	1	1	1	2	1	0	0	0	0	1.58		1	2.04
28	2		1	1	0	0	0	0	1			1	2.04
28	1		1	2	0	1	0	0	0			1	2.04
28	1	1	1	2	1	0	0	0	0	3.66		1	2.04
28	1		1	1	0	0	0	0	1			1	2.04
28	2		1	1	0	0	0	0	1			1	2.04
28	1		1	1	0	0	1	1	0		0.23	1	2.04
28	2	2	1	1	1	0	0	0	0	0.75		1	2.04
28	2	2	1	2	1	0	0	0	0	1.43		1	2.04
28	1	1	1	1	1	0	0	0	0	0.13		1	2.04
28	2	2	1	2	1	0	0	0	0	0.7		1	2.04
28	2		1	2	0	1	0	0	0			1	2.04
28	1	1	1	2	1	0	0	0	0	0.75		1	2.04
28	1		1	2	0	0	0	0	1			1	2.04
29	2	2	1	1	1	0	0	0	0	0.3		1	1.45
29	2	2	1	2	1	0	0	0	0	0.67		1	1.45
29	2	2	1	1	1	0	0	0	0	0.43		1	1.45
29	2		1	2	0	0	1	1	0		0.28	1	1.45
29	2	2	1	1	1	0	0	0	0	0.67		1	1.45
29	1	1	1	1	1	0	0	0	0	0.65		1	1.45
29	2	2	1	2	1	0	0	0	0	1.95		1	1.45
29	2	2	1	1	1	0	0	0	0	0.3		1	1.45
29	1	1	1	2	1	0	0	0	0	0.73		1	1.45
29	1	1	1	2	1	0	0	0	0	1.27		1	1.45
29	1	1	1	1	1	0	0	0	0	0.53		1	1.45
29	2	2	1	2	1	0	0	0	0	0.33		1	1.45
29	1	1	1	2	1	0	0	0	0	1		1	1.45
29	1	1	1	1	1	0	0	0	0	0.58		1	1.45
29	1	1	1	1	1	0	0	0	0	0.93		1	1.45
29	2		1	2	0	0	1	1	0		1.63	1	1.45
29	1	1	1	2	1	0	0	0	0	2.48		1	1.45
29	2	2	1	1	1	0	0	0	0	0.68		1	1.45
29	1	1	1	2	1	0	0	0	0	3.6		1	1.45
29	2	2	1	1	1	0	0	0	0	0.57		1	1.45
30	2	2	2	1	1	0	0	0	0	0.73		1	6.56
30	1	1	2	1	1	0	0	0	0	1.55		1	6.56
30	1	1	2	2	1	0	0	0	0	1.45		1	6.56
30	1	1	2	2	1	0	0	0	0	0.78		1	6.56
30	2	2	2	1	1	0	0	0	0	0.28		1	6.56
30	1	1	2	1	1	0	0	0	0	0.62		1	6.56
30	2	2	2	2	1	0	0	0	0	0.38		1	6.56
30	2	2	2	2	1	0	0	0	0	0.37		1	6.56
30	1	1	2	1	1	0	0	0	0	2.71		1	6.56
30	1	1	2	2	1	0	0	0	0	1.17		1	6.56
30	1	1	2	1	1	0	0	0	0	1.03		1	6.56
30	2	2	2	2	1	0	0	0	0	0.93		1	6.56
30	1	1	2	1	1	0	0	0	0	0.3		1	6.56
30	2	2	2	2	1	0	0	0	0	3.45		1	6.56
30	2	2	2	2	1	0	0	0	0	0.82		1	6.56
30	2	2	2	1	1	0	0	0	0	0.37		1	6.56
30	1		2	1	0	0	1	1	0		0.57	1	6.56
30	2	2	2	1	1	0	0	0	0	0.12		1	6.56
30	1	99	2	1	0	0	0	0	1			1	6.56
30	1		2	2	0	0	1	1	0		0.35	1	6.56
30	1	99	2	2	0	0	0	0	1			1	6.56
30	1		2	1	0	0	0	0	1			1	6.56
30	1	1	2	2	1	0	0	0	0	1.02		1	6.56
30	1	1	2	1	1	0	0	0	0	0.25		1	6.56
30	1		2	1	0	0	1	1	0		0.48	1	6.56
30	2	2	2	2	1	0	0	0	0	0.33		1	6.56
30	1	1	2	1	1	0	0	0	0	0.32		1	6.56
30	2	2	2	1	1	0	0	0	0	2.43		1	6.56
30	1	1	2	2	1	0	0	0	0	0.6		1	6.56
30	1		2	2	0	0	1	1	0		1.72	1	6.56
30	2	2	2	1	1	0	0	0	0	0.42		1	6.56
30	1	99	2	1	0	0	0	0	1			1	6.56
30	2	2	2	2	1	0	0	0	0	0.52		1	6.56
30	1	1	2	2	1	0	0	0	0	0.67		1	6.56
30	2	2	2	1	1	0	0	0	0	0.4		1	6.56
31	1	1	2	2	1	0	0	0	0	0.73		1	4.29
31	1	99	2	2	0	0	0	0	1			1	4.29
31	2	2	2	1	1	0	0	0	0	0.57		1	4.29
31	2	2	2	2	1	0	0	0	0	0.4		1	4.29
31	2	2	2	2	1	0	0	0	0	1.13		1	4.29
31	2	2	2	2	1	0	0	0	0	0.78		1	4.29
31	2	2	2	1	1	0	0	0	0	0.78		1	4.29
31	2	2	2	1	1	0	0	0	0	0.33		1	4.29
31	1	1	2	1	1	0	0	0	0	0.47		1	4.29
31	2	2	2	1	1	0	0	0	0	0.4		1	4.29
31	2	2	2	2	1	0	0	0	0	0.27		1	4.29
31	1	1	2	1	1	0	0	0	0	0.27		1	4.29
31	1	1	2	2	1	0	0	0	0	1.17		1	4.29
31	1	1	2	1	1	0	0	0	0	0.43		1	4.29
31	2	99	2	2	0	0	0	0	1			1	4.29
31	1	1	2	1	1	0	0	0	0	0.37		1	4.29
31	2	2	2	2	1	0	0	0	0	0.48		1	4.29
31	1	1	2	2	1	0	0	0	0	0.4		1	4.29
31	2	99	2	2	0	0	0	0	1			1	4.29
31	2	2	2	2	1	0	0	0	0	0.55		1	4.29
31	2	2	2	1	1	0	0	0	0	0.32		1	4.29
31	2	2	2	2	1	0	0	0	0	0.28		1	4.29
31	2	2	2	1	1	0	0	0	0	0.38		1	4.29
31	1	1	2	2	1	0	0	0	0	0.85		1	4.29
31	1	99	2	1	0	0	0	0	1			1	4.29
31	1	1	2	2	1	0	0	0	0	0.47		1	4.29
31	1		2	1	0	0	1	1	0		0.13	1	4.29
31	1	1	2	2	1	0	0	0	0	0.17		1	4.29
31	1	1	2	2	1	0	0	0	0	0.32		1	4.29
31	1	1	2	1	1	0	0	0	0	0.3		1	4.29
31	2	2	2	1	1	0	0	0	0	0.27		1	4.29
31	2		2	1	0	0	1	0	0		0.13	1	4.29
31	2	2	2	2	1	0	0	0	0	2.25		1	4.29
31	1	1	2	2	1	0	0	0	0	1.48		1	4.29
31	2		2	1	0	0	1	1	0		0.32	1	4.29
31	1		2	2	0	0	1	1	0		3.25	1	4.29
31	1	99	2	1	0	0	0	0	1			1	4.29
31	2	99	2	1	0	0	0	0	1			1	4.29
31	1	1	2	1	1	0	0	0	0	0.27		1	4.29
31	2	2	2	2	1	0	0	0	0	0.32		1	4.29
31	1	99	2	1	0	0	0	0	1			1	4.29
31	2		2	2	0	0	0	0	1			1	4.29
31	2	2	2	2	1	0	0	0	0	0.33		1	4.29
31	2	2	2	2	1	0	0	0	0	0.42		1	4.29
31	2		2	1	0	0	0	0	1			1	4.29
31	1	1	2	1	1	0	0	0	0	0.32		1	4.29
31	2	2	2	1	1	0	0	0	0	3.31		1	4.29
31	1	1	2	1	1	0	0	0	0	0.2		1	4.29
31	1	1	2	2	1	0	0	0	0	0.3		1	4.29
31	2	2	2	1	1	0	0	0	0	0.6		1	4.29
31	2		2	1	0	0	1	0	0		0.3	1	4.29
31	2		2	1	0	0	0	0	0			1	4.29
32	1	1	2	1	1	0	0	0	0	0.37		1	5.67
32	1	1	2	2	1	0	0	0	0	0.23		1	5.67
32	2		2	1	0	0	0	0	1			1	5.67
32	2		2	2	0	0	0	0	1			1	5.67
32	2	2	2	2	1	0	0	0	0	0.38		1	5.67
32	2		2	2	0	0	0	0	1			1	5.67
32	2		2	1	0	0	0	0	1			1	5.67
32	1		2	2	0	0	0	0	1			1	5.67
33	1	1	1	1	1	0	0	0	0	0.53		1	2.34
33	1	1	1	1	1	0	0	0	0	0.58		1	2.34
33	1	1	1	1	1	0	0	0	0	0.6		1	2.34
33	1	1	1	1	1	0	0	0	0	0.43		1	2.34
33	1	1	1	2	1	0	0	0	0	0.53		1	2.34
33	1	1	1	2	1	0	0	0	0	1.62		1	2.34
33	2		1	1	0	0	1	0	0		0.12	1	2.34
33	2	2	1	2	1	0	0	0	0	2.45		1	2.34
33	2	2	1	2	1	0	0	0	0	0.68		1	2.34
33	2	2	1	1	1	0	0	0	0	0.57		1	2.34
33	2		1	2	0	1	0	0	0			1	2.34
33	2	2	1	2	1	0	0	0	0	0.68		1	2.34
33	2	2	1	1	1	0	0	0	0	0.37		1	2.34
33	1	99	1	1	0	0	0	0	1			1	2.34
33	2		1	2	0	0	0	0	1			1	2.34
33	1		1	1	0	0	1	1	0		2.05	1	2.34
33	2	2	1	1	1	0	0	0	0	1.9		1	2.34
33	1		1	1	0	1	0	0	0			1	2.34
33	2	99	1	2	0	0	0	0	1			1	2.34
33	2	99	1	2	0	0	0	0	1			1	2.34
33	1		1	2	0	0	1	1	0		0.95	1	2.34
33	1	1	1	1	1	0	0	0	0	0.43		1	2.34
33	1	1	1	1	1	0	0	0	0	0.25		1	2.34
33	1	1	1	2	1	0	0	0	0	3.66		1	2.34
33	1		1	2	0	0	1	1	0		0.2	1	2.34
33	2		1	1	0	0	1	0	0		0.32	1	2.34
33	2	99	1	1	0	0	0	0	1			1	2.34
33	1	1	1	1	1	0	0	0	0	0.42		1	2.34
33	1		1	2	0	0	1	1	0		1.63	1	2.34
33	1	1	1	1	1	0	0	0	0	0.45		1	2.34
33	2		1	2	0	1	0	0	0			1	2.34
33	1		1	2	0	0	1	0	0		1.28	1	2.34
33	1		1	2	0	1	0	0	0			1	2.34
33	1		1	2	0	0	1	1	0		4.15	1	2.34
33	2		1	1	0	0	1	1	0		0.67	1	2.34
33	2	2	1	1	1	0	0	0	0	0.35		1	2.34
33	2	2	1	1	1	0	0	0	0	0.62		1	2.34
33	2	2	1	2	1	0	0	0	0	0.45		1	2.34
34	2	2	2	1	1	0	0	0	0	0.42		1	7.02
34	2	2	2	1	1	0	0	0	0	0.28		1	7.02
34	1	1	2	1	1	0	0	0	0	0.28		1	7.02
34	2	2	2	1	1	0	0	0	0	0.37		1	7.02
34	1	1	2	2	1	0	0	0	0	0.25		1	7.02
34	1		2	1	0	0	1	1	0		0.17	1	7.02
34	1		2	2	0	0	1	1	0		0.17	1	7.02
34	2	2	2	2	1	0	0	0	0	4.25		1	7.02
34	2	2	2	2	1	0	0	0	0	0.22		1	7.02
34	1	1	2	1	1	0	0	0	0	0.35		1	7.02
34	1	1	2	1	1	0	0	0	0	0.3		1	7.02
34	2	2	2	1	1	0	0	0	0	0.33		1	7.02
34	1	1	2	1	1	0	0	0	0	0.43		1	7.02
34	2		2	2	0	0	1	1	0		0.37	1	7.02
34	1	1	2	1	1	0	0	0	0	0.3		1	7.02
34	1	1	2	2	1	0	0	0	0	0.73		1	7.02
34	2	99	2	1	0	0	0	0	1			1	7.02
34	1	99	2	2	0	0	0	0	1			1	7.02
34	2	2	2	1	1	0	0	0	0	0.48		1	7.02
35	1		1	2	0	0	1	0	0		1.65	1	1.98
35	1	1	1	2	1	0	0	0	0	2.53		1	1.98
35	2	2	1	1	1	0	0	0	0	0.42		1	1.98
35	2	2	1	2	1	0	0	0	0	0.63		1	1.98
35	2	2	1	2	1	0	0	0	0	0.67		1	1.98
35	2	2	1	1	1	0	0	0	0	0.28		1	1.98
35	2	2	1	1	1	0	0	0	0	0.45		1	1.98
35	1	1	1	1	1	0	0	0	0	0.6		1	1.98
35	2	2	1	1	1	0	0	0	0	0.5		1	1.98
35	2		1	2	0	0	0	0	1			1	1.98
35	1	1	1	1	1	0	0	0	0	0.42		1	1.98
35	1	1	1	2	1	0	0	0	0	1.1		1	1.98
35	1	1	1	1	1	0	0	0	0	0.43		1	1.98
35	2	2	1	2	1	0	0	0	0	0.62		1	1.98
35	1	1	1	1	1	0	0	0	0	0.3		1	1.98
35	2		1	2	0	0	1	1	0		0.17	1	1.98
35	1	1	1	2	1	0	0	0	0	0.6		1	1.98
35	2	2	1	2	1	0	0	0	0	1.62		1	1.98
35	2	2	1	2	1	0	0	0	0	0.83		1	1.98
35	2		1	1	0	0	0	0	1			1	1.98
35	1	1	1	2	1	0	0	0	0	0.4		1	1.98
35	1	1	1	2	1	0	0	0	0	1.27		1	1.98
35	1		1	1	0	0	1	1	0		1.28	1	1.98
35	1	1	1	2	1	0	0	0	0	0.52		1	1.98
35	1	1	1	2	1	0	0	0	0	0.43		1	1.98
35	1	1	1	1	1	0	0	0	0	0.28		1	1.98
35	2	2	1	1	1	0	0	0	0	0.3		1	1.98
35	1	1	1	2	1	0	0	0	0	0.62		1	1.98
35	1	1	1	1	1	0	0	0	0	0.38		1	1.98
35	2	2	1	1	1	0	0	0	0	0.33		1	1.98
35	1	1	1	1	1	0	0	0	0	0.28		1	1.98
35	2	2	1	1	1	0	0	0	0	0.35		1	1.98
35	2	2	1	2	1	0	0	0	0	0.73		1	1.98
35	1	1	1	1	1	0	0	0	0	0.25		1	1.98
35	2	2	1	2	1	0	0	0	0	0.45		1	1.98
35	2	2	1	2	1	0	0	0	0	0.4		1	1.98
35	2	2	1	2	1	0	0	0	0	0.47		1	1.98
35	2	2	1	1	1	0	0	0	0	0.28		1	1.98
35	1	99	1	1	0	0	0	0	1			1	1.98
35	2	2	1	1	1	0	0	0	0	0.57		1	1.98
35	2	2	1	2	1	0	0	0	0	0.62		1	1.98
35	2	2	1	1	1	0	0	0	0	0.27		1	1.98
35	1	1	1	2	1	0	0	0	0	0.53		1	1.98
35	1	1	1	2	1	0	0	0	0	0.4		1	1.98
35	2	2	1	1	1	0	0	0	0	0.42		1	1.98
35	1	99	1	1	0	0	0	0	1			1	1.98
35	1	1	1	1	1	0	0	0	0	0.27		1	1.98
36	1		1	2	0	0	1	1	0		0.6	1	2.01
36	1		1	2	0	0	1	1	0		2.6	1	2.01
36	1	1	1	2	1	0	0	0	0	3		1	2.01
36	1	1	1	1	1	0	0	0	0	0.9		1	2.01
36	2	2	1	2	1	0	0	0	0	0.62		1	2.01
36	2	2	1	1	1	0	0	0	0	0.3		1	2.01
36	2	2	1	1	1	0	0	0	0	0.87		1	2.01
36	1	1	1	1	1	0	0	0	0	1.1		1	2.01
36	1		1	2	0	1	0	0	0			1	2.01
36	1		1	1	0	0	1	0	0		2.28	1	2.01
36	2		1	2	0	1	0	0	0			1	2.01
36	2	2	1	1	1	0	0	0	0	0.93		1	2.01
36	1	1	1	2	1	0	0	0	0	2.31		1	2.01
36	2	2	1	2	1	0	0	0	0	0.92		1	2.01
36	1		1	2	0	1	0	0	0			1	2.01
36	2		1	2	0	1	0	0	0			1	2.01
36	2	2	1	2	1	0	0	0	0	0.68		1	2.01
36	1		1	2	0	0	1	0	0		2.73	1	2.01
36	1		1	1	0	0	1	0	0		1.12	1	2.01
36	1		1	1	0	0	1	0	0		1.47	1	2.01
36	1		1	2	0	0	1	1	0		1.57	1	2.01
36	2	2	1	2	1	0	0	0	0	1		1	2.01
36	1		1	1	0	0	1	1	0		1.42	1	2.01
36	1		1	1	0	0	1	1	0		1.4	1	2.01
36	1	1	1	2	1	0	0	0	0	2.08		1	2.01
36	2	2	1	1	1	0	0	0	0	0.58		1	2.01
36	1	1	1	1	1	0	0	0	0	0.78		1	2.01
36	1		1	2	0	0	1	1	0		2.31	1	2.01
36	2	2	1	2	1	0	0	0	0	2.07		1	2.01
36	2		1	2	0	0	1	0	0		1.58	1	2.01
36	1		1	1	0	0	1	1	0		1.43	1	2.01
36	1	1	1	1	1	0	0	0	0	4.05		1	2.01
36	1	1	1	2	1	0	0	0	0	3.31		1	2.01
36	1	1	1	1	1	0	0	0	0	0.3		1	2.01
37	1	1	2	2	1	0	0	0	0	1.67		1	8.21
37	1	1	2	2	1	0	0	0	0	0.53		1	8.21
37	2		2	2	0	0	0	0	1			1	8.21
37	2	2	2	1	1	0	0	0	0	0.43		1	8.21
37	2	2	2	2	1	0	0	0	0	2.15		1	8.21
37	1	1	2	1	1	0	0	0	0	0.4		1	8.21
37	1	1	2	2	1	0	0	0	0	0.4		1	8.21
37	1	1	2	1	1	0	0	0	0	0.42		1	8.21
37	2		2	2	0	0	1	1	0		0.42	1	8.21
37	1	1	2	2	1	0	0	0	0	0.52		1	8.21
37	2	2	2	2	1	0	0	0	0	0.33		1	8.21
37	2	2	2	2	1	0	0	0	0	0.65		1	8.21
37	2	2	2	1	1	0	0	0	0	0.38		1	8.21
37	2	2	2	2	1	0	0	0	0	0.52		1	8.21
37	2	2	2	1	1	0	0	0	0	0.45		1	8.21
37	1	1	2	2	1	0	0	0	0	0.58		1	8.21
37	1	1	2	1	1	0	0	0	0	0.22		1	8.21
37	1	1	2	2	1	0	0	0	0	0.37		1	8.21
37	1		2	2	0	0	0	0	1			1	8.21
37	1		2	2	0	0	1	1	0		0.17	1	8.21
37	2		2	1	0	0	0	0	1			1	8.21
37	2		2	1	0	0	0	0	1			1	8.21
37	2		2	2	0	0	0	0	1			1	8.21
37	2	2	2	1	1	0	0	0	0	0.28		1	8.21
37	1	1	2	1	1	0	0	0	0	0.3		1	8.21
37	1	1	2	2	1	0	0	0	0	0.38		1	8.21
37	2	2	2	1	1	0	0	0	0	0.3		1	8.21
37	1	1	2	2	1	0	0	0	0	0.37		1	8.21
37	1	1	2	2	1	0	0	0	0	0.12		1	8.21
37	1		2	1	0	0	0	0	1			1	8.21
37	1	1	2	1	1	0	0	0	0	0.47		1	8.21
37	2		2	2	0	0	1	1	0		3.35	1	8.21
37	1	1	2	1	1	0	0	0	0	0.35		1	8.21
37	2	2	2	2	1	0	0	0	0	0.42		1	8.21
38	1	1	2	2	1	0	0	0	0	0.45		1	5.08
38	1	1	2	2	1	0	0	0	0	0.38		1	5.08
38	2	2	2	1	1	0	0	0	0	0.35		1	5.08
38	2	2	2	2	1	0	0	0	0	0.43		1	5.08
38	2	2	2	2	1	0	0	0	0	0.13		1	5.08
38	2	2	2	2	1	0	0	0	0	0.3		1	5.08
38	2	2	2	1	1	0	0	0	0	0.25		1	5.08
38	2	2	2	1	1	0	0	0	0	0.43		1	5.08
38	1	1	2	1	1	0	0	0	0	0.5		1	5.08
38	2	2	2	1	1	0	0	0	0	0.43		1	5.08
38	2	2	2	2	1	0	0	0	0	0.33		1	5.08
38	1	1	2	1	1	0	0	0	0	0.4		1	5.08
38	1	1	2	2	1	0	0	0	0	0.57		1	5.08
38	1	1	2	1	1	0	0	0	0	0.4		1	5.08
38	2	2	2	2	1	0	0	0	0	0.37		1	5.08
38	1	1	2	1	1	0	0	0	0	0.33		1	5.08
38	2	2	2	2	1	0	0	0	0	0.48		1	5.08
38	1	1	2	2	1	0	0	0	0	0.37		1	5.08
38	2	2	2	2	1	0	0	0	0	0.42		1	5.08
38	2	2	2	2	1	0	0	0	0	0.4		1	5.08
38	2	2	2	1	1	0	0	0	0	0.33		1	5.08
38	2		2	2	0	0	0	0	1			1	5.08
38	2	2	2	1	1	0	0	0	0	0.47		1	5.08
38	1	1	2	2	1	0	0	0	0	0.35		1	5.08
38	1	1	2	2	1	0	0	0	0	0.4		1	5.08
38	1	1	2	1	1	0	0	0	0	0.42		1	5.08
38	1	1	2	2	1	0	0	0	0	0.62		1	5.08
38	1	1	2	1	1	0	0	0	0	0.35		1	5.08
38	1	1	2	2	1	0	0	0	0	0.72		1	5.08
38	1	1	2	2	1	0	0	0	0	0.35		1	5.08
38	1	99	2	1	0	0	0	0	1			1	5.08
38	2	2	2	1	1	0	0	0	0	0.4		1	5.08
38	2	2	2	1	1	0	0	0	0	0.62		1	5.08
38	2	2	2	2	1	0	0	0	0	0.92		1	5.08
38	1	1	2	2	1	0	0	0	0	0.43		1	5.08
38	2	2	2	1	1	0	0	0	0	0.35		1	5.08
38	1	99	2	2	0	0	0	0	1			1	5.08
38	1		2	2	0	1	0	0	0			1	5.08
38	1	1	2	1	1	0	0	0	0	0.43		1	5.08
38	2	2	2	1	1	0	0	0	0	0.7		1	5.08
38	1	1	2	1	1	0	0	0	0	0.43		1	5.08
38	2	2	2	1	1	0	0	0	0	0.62		1	5.08
38	2	2	2	2	1	0	0	0	0	0.37		1	5.08
38	1	1	2	1	1	0	0	0	0	0.33		1	5.08
38	2	2	2	2	1	0	0	0	0	0.6		1	5.08
38	2	2	2	2	1	0	0	0	0	0.65		1	5.08
38	1	1	2	2	1	0	0	0	0	0.53		1	5.08
38	1	1	2	2	1	0	0	0	0	1.03		1	5.08
38	2	2	2	2	1	0	0	0	0	0.32		1	5.08
38	2	2	2	1	1	0	0	0	0	0.27		1	5.08
38	1	1	2	1	1	0	0	0	0	0.57		1	5.08
38	2	2	2	1	1	0	0	0	0	0.55		1	5.08
38	1	1	2	1	1	0	0	0	0	0.48		1	5.08
38	1	1	2	2	1	0	0	0	0	0.68		1	5.08
38	2		2	1	0	0	1	1	0		0.92	1	5.08
38	2	2	2	1	1	0	0	0	0	0.32		1	5.08
38	2	2	2	1	1	0	0	0	0	0.63		1	5.08
38	2	2	2	2	1	0	0	0	0	0.3		1	5.08
38	2	2	2	1	1	0	0	0	0	0.4		1	5.08
38	1	1	2	2	1	0	0	0	0	0.33		1	5.08
38	2		2	1	0	0	0	0	1			1	5.08
38	1	1	2	2	1	0	0	0	0	0.35		1	5.08
38	1	1	2	2	1	0	0	0	0	0.95		1	5.08
38	2	2	2	1	1	0	0	0	0	0.58		1	5.08
38	1		2	1	0	0	0	0	1			1	5.08
38	1		2	1	0	0	1	1	0		0.55	1	5.08
38	1		2	1	0	0	1	0	0		0.75	1	5.08
38	2	2	2	2	1	0	0	0	0	0.38		1	5.08
38	1	1	2	1	1	0	0	0	0	1.53		1	5.08
39	1	1	1	2	1	0	0	0	0	3.63		1	2.08
39	2	2	1	1	1	0	0	0	0	0.67		1	2.08
39	2	2	1	2	1	0	0	0	0	3.15		1	2.08
39	2	2	1	2	1	0	0	0	0	2.32		1	2.08
39	2	2	1	2	1	0	0	0	0	1.92		1	2.08
39	2	99	1	1	0	0	0	0	1			1	2.08
39	2	2	1	1	1	0	0	0	0	0.72		1	2.08
39	1	1	1	1	1	0	0	0	0	0.6		1	2.08
39	2	2	1	1	1	0	0	0	0	0.62		1	2.08
39	2		1	2	0	1	0	0	0			1	2.08
39	1	1	1	1	1	0	0	0	0	0.48		1	2.08
39	1	1	1	2	1	0	0	0	0	3.78		1	2.08
39	1	1	1	1	1	0	0	0	0	0.47		1	2.08
39	2	2	1	2	1	0	0	0	0	1.72		1	2.08
39	1	1	1	1	1	0	0	0	0	0.33		1	2.08
39	2	2	1	2	1	0	0	0	0	0.62		1	2.08
39	2	2	1	2	1	0	0	0	0	2.51		1	2.08
39	2	2	1	2	1	0	0	0	0	0.8		1	2.08
39	2	2	1	1	1	0	0	0	0	0.7		1	2.08
39	2	2	1	2	1	0	0	0	0	2.4		1	2.08
39	2	2	1	1	1	0	0	0	0	0.55		1	2.08
39	1	1	1	2	1	0	0	0	0	1.25		1	2.08
39	1	1	1	2	1	0	0	0	0	0.63		1	2.08
39	1	1	1	1	1	0	0	0	0	0.35		1	2.08
39	1	1	1	2	1	0	0	0	0	1.13		1	2.08
39	1	1	1	2	1	0	0	0	0	0.72		1	2.08
39	1	99	1	2	0	0	0	0	1			1	2.08
39	1	1	1	1	1	0	0	0	0	0.63		1	2.08
39	2	2	1	1	1	0	0	0	0	0.42		1	2.08
39	2	2	1	1	1	0	0	0	0	0.45		1	2.08
39	1	1	1	2	1	0	0	0	0	0.22		1	2.08
39	2	2	1	1	1	0	0	0	0	0.55		1	2.08
39	1	1	1	2	1	0	0	0	0	0.68		1	2.08
39	1	1	1	2	1	0	0	0	0	0.97		1	2.08
39	1	1	1	1	1	0	0	0	0	0.57		1	2.08
39	2	2	1	1	1	0	0	0	0	0.58		1	2.08
39	1	1	1	1	1	0	0	0	0	0.37		1	2.08
39	2	2	1	1	1	0	0	0	0	0.73		1	2.08
39	2	2	1	2	1	0	0	0	0	0.55		1	2.08
39	1	1	1	1	1	0	0	0	0	0.38		1	2.08
39	2	2	1	2	1	0	0	0	0	0.72		1	2.08
39	2	2	1	2	1	0	0	0	0	1.63		1	2.08
39	1	1	1	2	1	0	0	0	0	1.63		1	2.08
39	1	1	1	2	1	0	0	0	0	0.55		1	2.08
39	2		1	2	0	0	1	0	0		0.18	1	2.08
39	2		1	1	0	0	0	0	1			1	2.08
39	1	1	1	1	1	0	0	0	0	0.4		1	2.08
39	1	1	1	1	1	0	0	0	0	0.38		1	2.08
40	1	1	1	2	1	0	0	0	0	0.65		1	2.24
40	2	2	1	1	1	0	0	0	0	1.22		1	2.24
40	1	99	1	1	0	0	0	0	1			1	2.24
40	2	2	1	2	1	0	0	0	0	2.46		1	2.24
40	2		1	1	0	0	0	0	1			1	2.24
40	2	2	1	1	1	0	0	0	0	1.1		1	2.24
40	1	1	1	1	1	0	0	0	0	0.45		1	2.24
40	1	1	1	1	1	0	0	0	0	0.63		1	2.24
40	1		1	2	0	1	0	0	0			1	2.24
40	1	1	1	1	1	0	0	0	0	0.62		1	2.24
40	2		1	2	0	0	0	0	1			1	2.24
40	1	1	1	2	1	0	0	0	0	1.02		1	2.24
40	2	2	1	2	1	0	0	0	0	1.6		1	2.24
40	2	2	1	2	1	0	0	0	0	0.22		1	2.24
40	1	1	1	1	1	0	0	0	0	0.78		1	2.24
40	1		1	2	0	0	1	1	0		0.2	1	2.24
40	2		1	1	0	0	0	0	1			1	2.24
40	1		1	2	0	1	0	0	0			1	2.24
40	2		1	2	0	0	0	0	1			1	2.24
40	1		1	2	0	0	1	1	0		0.37	1	2.24
40	1		1	2	0	0	1	1	0		0.32	1	2.24
40	2	2	1	1	1	0	0	0	0	0.58		1	2.24
40	2	2	1	2	1	0	0	0	0	0.2		1	2.24
40	2		1	2	0	0	1	1	0		2.13	1	2.24
40	1		1	2	0	0	0	0	1			1	2.24
41	1		1	2	0	0	0	0	1			1	1.58
41	1	1	1	2	1	0	0	0	0	0.95		1	1.58
41	2	2	1	1	1	0	0	0	0	0.2		1	1.58
41	2	2	1	2	1	0	0	0	0	1.3		1	1.58
41	2	2	1	2	1	0	0	0	0	0.6		1	1.58
41	2		1	2	0	0	0	0	1			1	1.58
41	2	2	1	1	1	0	0	0	0	1.55		1	1.58
41	1	1	1	1	1	0	0	0	0	0.62		1	1.58
41	2	2	1	1	1	0	0	0	0	0.62		1	1.58
41	1	1	1	2	1	0	0	0	0	1.15		1	1.58
41	1	1	1	1	1	0	0	0	0	0.38		1	1.58
41	1	1	1	2	1	0	0	0	0	0.22		1	1.58
41	2		1	2	0	0	1	1	0		0.72	1	1.58
41	2	2	1	2	1	0	0	0	0	0.75		1	1.58
41	1	1	1	2	1	0	0	0	0	0.28		1	1.58
41	2	2	1	2	1	0	0	0	0	1.58		1	1.58
41	2	99	1	2	0	0	0	0	1			1	1.58
41	1	1	1	2	1	0	0	0	0	0.83		1	1.58
41	2	2	1	1	1	0	0	0	0	0.68		1	1.58
41	1	1	1	1	1	0	0	0	0	0.67		1	1.58
41	1	1	1	1	1	0	0	0	0	0.4		1	1.58
41	1	1	1	1	1	0	0	0	0	0.3		1	1.58
41	2	2	1	1	1	0	0	0	0	0.37		1	1.58
41	2	2	1	1	1	0	0	0	0	0.72		1	1.58
41	1	1	1	1	1	0	0	0	0	0.37		1	1.58
41	1		1	2	0	0	0	0	1			1	1.58
41	1		1	1	0	0	1	1	0		0.52	1	1.58
41	2	2	1	1	1	0	0	0	0	0.45		1	1.58
41	1	1	1	2	1	0	0	0	0	0.73		1	1.58
41	2	2	1	2	1	0	0	0	0	0.6		1	1.58
41	1		1	2	0	0	1	1	0		0.28	1	1.58
41	1	99	1	2	0	0	0	0	1			1	1.58
41	1	1	1	2	1	0	0	0	0	1.48		1	1.58
41	2	2	1	2	1	0	0	0	0	1.07		1	1.58
41	2	2	1	2	1	0	0	0	0	0.62		1	1.58
41	2		1	2	0	0	0	0	1			1	1.58
41	1	1	1	1	1	0	0	0	0	0.78		1	1.58
41	1	1	1	2	1	0	0	0	0	0.95		1	1.58
41	1		1	2	0	0	0	0	1			1	1.58
41	1		1	1	0	0	0	0	1			1	1.58
41	1	1	1	2	1	0	0	0	0	0.2		1	1.58
41	2	2	1	1	1	0	0	0	0	0.62		1	1.58
41	2	2	1	1	1	0	0	0	0	0.45		1	1.58
41	2	2	1	2	1	0	0	0	0	1.4		1	1.58
41	1	1	1	1	1	0	0	0	0	0.73		1	1.58
41	1	1	1	1	1	0	0	0	0	1.3		1	1.58
42	1	1	2	2	1	0	0	0	0	0.33		1	7.85
42	2	2	2	1	1	0	0	0	0	0.37		1	7.85
42	2	99	2	2	0	0	0	0	1			1	7.85
42	2		2	2	0	0	1	1	0		0.23	1	7.85
42	2		2	2	0	0	0	0	1			1	7.85
42	2	2	2	1	1	0	0	0	0	0.15		1	7.85
42	2	99	2	1	0	0	0	0	1			1	7.85
42	1		2	1	0	1	0	0	0			1	7.85
42	2	99	2	1	0	0	0	0	1			1	7.85
42	2		2	2	0	0	1	1	0		0.22	1	7.85
42	1	1	2	1	1	0	0	0	0	0.3		1	7.85
42	1	1	2	2	1	0	0	0	0	0.57		1	7.85
42	1	1	2	1	1	0	0	0	0	0.3		1	7.85
42	1		2	1	0	0	1	1	0		0.17	1	7.85
42	2	2	2	2	1	0	0	0	0	0.3		1	7.85
42	1	1	2	2	1	0	0	0	0	0.33		1	7.85
42	2	2	2	2	1	0	0	0	0	0.32		1	7.85
42	2	2	2	1	1	0	0	0	0	0.27		1	7.85
42	2	2	2	2	1	0	0	0	0	0.28		1	7.85
42	2	99	2	1	0	0	0	0	1			1	7.85
42	1		2	2	0	0	0	0	1			1	7.85
42	1	1	2	2	1	0	0	0	0	0.92		1	7.85
42	1	1	2	1	1	0	0	0	0	0.33		1	7.85
42	1	1	2	2	1	0	0	0	0	0.28		1	7.85
42	1	1	2	1	1	0	0	0	0	0.18		1	7.85
42	1	1	2	2	1	0	0	0	0	0.28		1	7.85
42	1		2	1	0	0	1	1	0		2.03	1	7.85
42	2		2	1	0	0	0	0	1			1	7.85
42	2		2	2	0	0	0	0	1			1	7.85
42	1	1	2	2	1	0	0	0	0	0.23		1	7.85
42	2		2	1	0	0	1	0	0		0.18	1	7.85
42	1	1	2	2	1	0	0	0	0	2.3		1	7.85
42	2	2	2	1	1	0	0	0	0	0.32		1	7.85
42	1		2	1	0	0	1	1	0		0.92	1	7.85
42	2	2	2	1	1	0	0	0	0	0.27		1	7.85
42	2	2	2	2	1	0	0	0	0	0.42		1	7.85
42	2	2	2	2	1	0	0	0	0	3.35		1	7.85
42	2		2	2	0	0	0	0	1			1	7.85
42	1	1	2	2	1	0	0	0	0	0.35		1	7.85
42	1		2	2	0	0	0	0	1			1	7.85
43	1	1	2	2	1	0	0	0	0	0.78		1	5.87
43	1	1	2	2	1	0	0	0	0	0.5		1	5.87
43	2	2	2	1	1	0	0	0	0	0.18		1	5.87
43	2	2	2	2	1	0	0	0	0	0.33		1	5.87
43	2		2	2	0	0	1	0	0		0.57	1	5.87
43	2	2	2	2	1	0	0	0	0	0.33		1	5.87
43	2	2	2	1	1	0	0	0	0	0.3		1	5.87
43	2	2	2	1	1	0	0	0	0	0.32		1	5.87
43	1	1	2	1	1	0	0	0	0	0.27		1	5.87
43	2		2	1	0	0	1	0	0		1.8	1	5.87
43	1	1	2	1	1	0	0	0	0	0.65		1	5.87
43	1	99	2	2	0	0	0	0	1			1	5.87
43	2	2	2	2	1	0	0	0	0	0.58		1	5.87
43	1		2	1	0	1	0	0	0			1	5.87
43	2		2	2	0	0	1	1	0		0.35	1	5.87
43	1	1	2	2	1	0	0	0	0	0.3		1	5.87
43	2		2	2	0	0	0	0	1			1	5.87
43	2	2	2	2	1	0	0	0	0	0.65		1	5.87
43	2		2	1	0	0	1	0	0		1	1	5.87
43	2	2	2	2	1	0	0	0	0	1.45		1	5.87
43	2	2	2	1	1	0	0	0	0	0.25		1	5.87
43	1	1	2	2	1	0	0	0	0	0.67		1	5.87
43	1	1	2	2	1	0	0	0	0	0.32		1	5.87
43	1	1	2	1	1	0	0	0	0	0.3		1	5.87
43	1		2	2	0	1	0	0	0			1	5.87
43	1		2	1	0	0	1	0	0		0.17	1	5.87
43	1	1	2	2	1	0	0	0	0	0.3		1	5.87
43	1	1	2	2	1	0	0	0	0	0.1		1	5.87
43	1		2	1	0	0	1	1	0		0.73	1	5.87
43	2	2	2	1	1	0	0	0	0	0.33		1	5.87
43	2	2	2	2	1	0	0	0	0	0.18		1	5.87
43	2		2	1	0	0	1	0	0		0.82	1	5.87
43	1		2	2	0	0	1	1	0		0.82	1	5.87
43	1	1	2	2	1	0	0	0	0	0.27		1	5.87
43	1	1	2	1	1	0	0	0	0	0.28		1	5.87
43	2	2	2	1	1	0	0	0	0	0.9		1	5.87
43	1	1	2	1	1	0	0	0	0	0.42		1	5.87
43	2	2	2	1	1	0	0	0	0	0.3		1	5.87
43	1	1	2	1	1	0	0	0	0	0.32		1	5.87
43	2		2	2	0	0	0	0	1			1	5.87
44	1	1	2	2	1	0	0	0	0	0.75		1	5.41
44	1	1	2	2	1	0	0	0	0	0.72		1	5.41
44	1	1	2	1	1	0	0	0	0	0.5		1	5.41
44	2	2	2	1	1	0	0	0	0	0.58		1	5.41
44	2	2	2	1	1	0	0	0	0	0.35		1	5.41
44	2	2	2	2	1	0	0	0	0	0.75		1	5.41
44	1	1	2	2	1	0	0	0	0	2.78		1	5.41
44	2	2	2	1	1	0	0	0	0	0.3		1	5.41
44	2	2	2	1	1	0	0	0	0	1.22		1	5.41
44	1	1	2	1	1	0	0	0	0	0.32		1	5.41
44	2	2	2	1	1	0	0	0	0	0.35		1	5.41
44	1	1	2	2	1	0	0	0	0	0.77		1	5.41
44	1		2	2	0	0	1	0	0		4.9	1	5.41
44	2	2	2	1	1	0	0	0	0	0.3		1	5.41
44	2		2	1	0	1	0	0	0			1	5.41
44	2	99	2	2	0	0	0	0	1			1	5.41
44	2		2	1	0	0	1	1	0		0.7	1	5.41
44	2	2	2	2	1	0	0	0	0	0.73		1	5.41
44	1	1	2	2	1	0	0	0	0	1.05		1	5.41
44	1	1	2	2	1	0	0	0	0	0.33		1	5.41
44	1	1	2	1	1	0	0	0	0	0.58		1	5.41
44	2	2	2	1	1	0	0	0	0	0.95		1	5.41
101	2	2	1	1	1	0	0	0	0	0.63		2	1.42
101	2	2	1	2	1	0	0	0	0	1.58		2	1.42
101	2	2	1	1	1	0	0	0	0	1.02		2	1.42
101	2	2	1	1	1	0	0	0	0	0.57		2	1.42
101	1	1	1	1	1	0	0	0	0	0.42		2	1.42
101	2	2	1	1	1	0	0	0	0	0.58		2	1.42
101	1	1	1	1	1	0	0	0	0	0.63		2	1.42
101	1	1	1	1	1	0	0	0	0	0.57		2	1.42
101	2		1	1	0	0	0	0	1			2	1.42
101	2	2	1	1	1	0	0	0	0	0.63		2	1.42
101	1	1	1	2	1	0	0	0	0	2.43		2	1.42
101	1		1	2	0	0	1	1	0		0.17	2	1.42
101	2	2	1	1	1	0	0	0	0	0.6		2	1.42
101	1		1	1	0	0	1	1	0		0.42	2	1.42
101	1	1	1	1	1	0	0	0	0	0.57		2	1.42
101	2	2	1	1	1	0	0	0	0	0.5		2	1.42
101	1	1	1	2	1	0	0	0	0	2.6		2	1.42
101	2	2	1	1	1	0	0	0	0	0.42		2	1.42
101	2	2	1	2	1	0	0	0	0	0.7		2	1.42
101	1	1	1	2	1	0	0	0	0	4.26		2	1.42
101	1		1	2	0	0	1	1	0		4.41	2	1.42
101	2	2	1	2	1	0	0	0	0	0.35		2	1.42
101	2	2	1	1	1	0	0	0	0	0.42		2	1.42
101	2	2	1	2	1	0	0	0	0	0.77		2	1.42
101	1		1	2	0	0	0	0	1			2	1.42
101	2		1	1	0	0	0	0	1			2	1.42
101	1	1	1	1	1	0	0	0	0	0.3		2	1.42
101	1	1	1	1	1	0	0	0	0	0.7		2	1.42
101	2	2	1	1	1	0	0	0	0	0.3		2	1.42
101	2	2	1	2	1	0	0	0	0	1.55		2	1.42
101	2	2	1	1	1	0	0	0	0	0.57		2	1.42
101	1		1	2	0	0	1	1	0		1.38	2	1.42
101	2	2	1	1	1	0	0	0	0	0.42		2	1.42
101	2	2	1	1	1	0	0	0	0	0.58		2	1.42
101	1	1	1	1	1	0	0	0	0	0.13		2	1.42
101	1		1	2	0	0	1	1	0		1.72	2	1.42
101	1	1	1	2	1	0	0	0	0	0.8		2	1.42
101	1	1	1	1	1	0	0	0	0	0.27		2	1.42
101	1		1	1	0	0	0	0	1			2	1.42
101	2	2	1	2	1	0	0	0	0	0.12		2	1.42
101	2	2	1	1	1	0	0	0	0	0.58		2	1.42
101	1		1	2	0	0	1	1	0		0.87	2	1.42
101	2	2	1	2	1	0	0	0	0	0.6		2	1.42
101	2	2	1	2	1	0	0	0	0	0.15		2	1.42
101	1	1	1	1	1	0	0	0	0	0.92		2	1.42
102	1		1	2	0	1	0	0	0			2	2.34
102	2	2	1	1	1	0	0	0	0	0.63		2	2.34
102	1	1	1	2	1	0	0	0	0	2.6		2	2.34
102	1	1	1	1	1	0	0	0	0	0.47		2	2.34
102	1		1	2	0	0	1	0	0		4.36	2	2.34
102	2	2	1	1	1	0	0	0	0	0.42		2	2.34
102	2	2	1	2	1	0	0	0	0	1.92		2	2.34
102	2	2	1	2	1	0	0	0	0	0.22		2	2.34
102	2	2	1	1	1	0	0	0	0	0.57		2	2.34
102	1	1	1	1	1	0	0	0	0	0.55		2	2.34
102	1	1	1	1	1	0	0	0	0	0.68		2	2.34
102	1		1	2	0	0	1	0	0		2.55	2	2.34
102	1	1	1	1	1	0	0	0	0	0.62		2	2.34
102	1	1	1	1	1	0	0	0	0	1.03		2	2.34
102	1	1	1	2	1	0	0	0	0	1.35		2	2.34
102	2		1	1	0	0	0	0	1			2	2.34
102	2		1	2	0	0	0	0	1			2	2.34
102	1		1	1	0	0	1	1	0		0.63	2	2.34
102	1	1	1	1	1	0	0	0	0	0.27		2	2.34
102	2		1	1	0	0	0	0	1			2	2.34
102	2	2	1	2	1	0	0	0	0	0.92		2	2.34
102	1	1	1	1	1	0	0	0	0	1.03		2	2.34
102	1		1	2	0	1	0	0	0			2	2.34
102	2	2	1	1	1	0	0	0	0	0.35		2	2.34
102	1		1	2	0	0	1	0	0		0.6	2	2.34
102	2	2	1	1	1	0	0	0	0	0.4		2	2.34
102	2		1	1	0	0	1	1	0		0.4	2	2.34
102	1		1	2	0	0	1	1	0		0.6	2	2.34
102	2		1	1	0	1	0	0	0			2	2.34
102	2		1	2	0	1	0	0	0			2	2.34
102	2		1	2	0	0	0	0	1			2	2.34
102	2	2	1	1	1	0	0	0	0	0.42		2	2.34
102	1		1	2	0	1	0	0	0			2	2.34
102	1	1	1	2	1	0	0	0	0	1.37		2	2.34
102	1	1	1	1	1	0	0	0	0	0.25		2	2.34
102	1	1	1	1	1	0	0	0	0	1.03		2	2.34
102	1	1	1	1	1	0	0	0	0	0.72		2	2.34
102	1	1	1	2	1	0	0	0	0	0.33		2	2.34
102	1		1	2	0	1	0	0	0			2	2.34
102	2	2	1	1	1	0	0	0	0	0.37		2	2.34
102	1	1	1	1	1	0	0	0	0	0.68		2	2.34
102	1	1	1	1	1	0	0	0	0	0.73		2	2.34
102	1	1	1	1	1	0	0	0	0	0.7		2	2.34
102	1		1	2	0	1	0	0	0			2	2.34
102	2	2	1	2	1	0	0	0	0	0.75		2	2.34
102	2	2	1	2	1	0	0	0	0	0.72		2	2.34
102	2	2	1	1	1	0	0	0	0	0.35		2	2.34
102	1	1	1	2	1	0	0	0	0	1.28		2	2.34
102	1	1	1	1	1	0	0	0	0	0.67		2	2.34
102	1		1	2	0	1	0	0	0			2	2.34
102	2	2	1	1	1	0	0	0	0	0.6		2	2.34
102	2	2	1	2	1	0	0	0	0	1.45		2	2.34
102	2	2	1	2	1	0	0	0	0	1.9		2	2.34
102	2	2	1	1	1	0	0	0	0	0.42		2	2.34
102	1		1	1	0	0	1	0	0		0.83	2	2.34
102	1	1	1	1	1	0	0	0	0	0.65		2	2.34
102	1	1	1	1	1	0	0	0	0	0.6		2	2.34
102	1	1	1	1	1	0	0	0	0	0.73		2	2.34
102	1		1	2	0	1	0	0	0			2	2.34
102	2	2	1	1	1	0	0	0	0	0.35		2	2.34
102	2		1	2	0	1	0	0	0			2	2.34
102	1	1	1	1	1	0	0	0	0	0.35		2	2.34
102	1	1	1	1	1	0	0	0	0	0.88		2	2.34
102	2	2	1	1	1	0	0	0	0	0.57		2	2.34
102	2	2	1	2	1	0	0	0	0	0.8		2	2.34
102	2	2	1	2	1	0	0	0	0	1.93		2	2.34
102	1	1	1	1	1	0	0	0	0	0.45		2	2.34
102	1	1	1	2	1	0	0	0	0	2.81		2	2.34
102	1	1	1	1	1	0	0	0	0	0.73		2	2.34
102	2	2	1	1	1	0	0	0	0	0.28		2	2.34
102	1		1	2	0	1	0	0	0			2	2.34
102	2		1	1	0	0	1	1	0		1.62	2	2.34
102	1		1	2	0	1	0	0	0			2	2.34
103	2	2	1	2	1	0	0	0	0	2.9		2	2.27
103	2	2	1	1	1	0	0	0	0	0.6		2	2.27
103	1		1	2	0	1	0	0	0			2	2.27
103	1		1	2	0	1	0	0	0			2	2.27
103	2	2	1	1	1	0	0	0	0	0.9		2	2.27
103	1	1	1	2	1	0	0	0	0	3.36		2	2.27
103	1	1	1	1	1	0	0	0	0	0.9		2	2.27
103	2	2	1	1	1	0	0	0	0	0.63		2	2.27
103	1	1	1	1	1	0	0	0	0	0.38		2	2.27
103	1		1	2	0	1	0	0	0			2	2.27
103	2	2	1	1	1	0	0	0	0	0.58		2	2.27
103	2	2	1	2	1	0	0	0	0	0.97		2	2.27
103	2	2	1	1	1	0	0	0	0	0.42		2	2.27
103	1	1	1	2	1	0	0	0	0	1.07		2	2.27
103	1	1	1	1	1	0	0	0	0	0.47		2	2.27
103	2	2	1	1	1	0	0	0	0	0.4		2	2.27
103	2		1	2	0	0	1	0	0		2.88	2	2.27
103	2	2	1	1	1	0	0	0	0	0.13		2	2.27
103	1	1	1	1	1	0	0	0	0	0.45		2	2.27
103	1	1	1	2	1	0	0	0	0	0.7		2	2.27
103	2	2	1	2	1	0	0	0	0	0.63		2	2.27
103	1	1	1	1	1	0	0	0	0	0.32		2	2.27
103	1	1	1	2	1	0	0	0	0	0.97		2	2.27
103	2		1	1	0	0	0	0	1			2	2.27
103	2	2	1	1	1	0	0	0	0	0.4		2	2.27
103	1		1	1	0	0	1	1	0		0.42	2	2.27
103	2	2	1	2	1	0	0	0	0	0.75		2	2.27
103	1	1	1	2	1	0	0	0	0	2.1		2	2.27
103	1		1	1	0	0	1	1	0		0.43	2	2.27
103	1	1	1	1	1	0	0	0	0	0.62		2	2.27
103	1	1	1	2	1	0	0	0	0	0.93		2	2.27
103	2	2	1	1	1	0	0	0	0	0.33		2	2.27
103	2	2	1	2	1	0	0	0	0	1.27		2	2.27
103	2	2	1	2	1	0	0	0	0	0.45		2	2.27
103	2	2	1	1	1	0	0	0	0	4.75		2	2.27
103	2	2	1	2	1	0	0	0	0	0.65		2	2.27
103	1	1	1	1	1	0	0	0	0	0.22		2	2.27
103	2		1	2	0	0	1	1	0		3.78	2	2.27
103	1	1	1	1	1	0	0	0	0	0.52		2	2.27
103	1	1	1	2	1	0	0	0	0	0.3		2	2.27
103	1	1	1	2	1	0	0	0	0	1.2		2	2.27
103	2	2	1	1	1	0	0	0	0	0.32		2	2.27
103	2	2	1	2	1	0	0	0	0	1.23		2	2.27
103	2	2	1	2	1	0	0	0	0	0.38		2	2.27
103	1	1	1	2	1	0	0	0	0	1.13		2	2.27
103	1	1	1	1	1	0	0	0	0	0.45		2	2.27
103	2	2	1	1	1	0	0	0	0	0.45		2	2.27
103	1	1	1	2	1	0	0	0	0	3.31		2	2.27
103	2	2	1	1	1	0	0	0	0	0.45		2	2.27
103	2	2	1	1	1	0	0	0	0	0.4		2	2.27
103	2		1	2	0	1	0	0	0			2	2.27
103	2	2	1	1	1	0	0	0	0	0.38		2	2.27
103	2	2	1	1	1	0	0	0	0	0.4		2	2.27
103	1	1	1	2	1	0	0	0	0	2.71		2	2.27
103	2	2	1	1	1	0	0	0	0	0.53		2	2.27
103	1		1	2	0	0	1	1	0		2.17	2	2.27
103	1	1	1	1	1	0	0	0	0	0.63		2	2.27
103	2		1	2	0	1	0	0	0			2	2.27
103	1		1	2	0	1	0	0	0			2	2.27
103	1	99	1	2	0	0	0	0	1			2	2.27
103	2		1	2	0	0	1	1	0		0.67	2	2.27
103	1	1	1	2	1	0	0	0	0	0.95		2	2.27
103	1	1	1	2	1	0	0	0	0	0.12		2	2.27
103	1	1	1	1	1	0	0	0	0	0.38		2	2.27
103	1	99	1	2	0	0	0	0	1			2	2.27
103	2	2	1	1	1	0	0	0	0	1.37		2	2.27
103	2		1	2	0	0	1	1	0		3.73	2	2.27
103	1	1	1	1	1	0	0	0	0	0.77		2	2.27
103	2		1	1	0	0	1	0	0		0.97	2	2.27
104	2	2	2	2	1	0	0	0	0	0.35		2	5.84
104	2	2	2	2	1	0	0	0	0	0.25		2	5.84
104	2	2	2	1	1	0	0	0	0	0.27		2	5.84
104	2	2	2	1	1	0	0	0	0	0.3		2	5.84
104	1	1	2	2	1	0	0	0	0	0.43		2	5.84
104	2	2	2	1	1	0	0	0	0	0.27		2	5.84
104	1	1	2	2	1	0	0	0	0	0.3		2	5.84
104	1	1	2	2	1	0	0	0	0	0.23		2	5.84
104	2	2	2	2	1	0	0	0	0	0.35		2	5.84
104	2	2	2	2	1	0	0	0	0	0.32		2	5.84
104	1	1	2	1	1	0	0	0	0	0.28		2	5.84
104	1	1	2	2	1	0	0	0	0	0.23		2	5.84
104	2	2	2	1	1	0	0	0	0	0.27		2	5.84
104	2	2	2	1	1	0	0	0	0	0.28		2	5.84
104	1	1	2	1	1	0	0	0	0	0.32		2	5.84
104	1	1	2	1	1	0	0	0	0	0.27		2	5.84
104	2	2	2	2	1	0	0	0	0	0.32		2	5.84
104	2	2	2	1	1	0	0	0	0	0.28		2	5.84
104	2	2	2	1	1	0	0	0	0	0.28		2	5.84
104	2	2	2	2	1	0	0	0	0	0.28		2	5.84
104	2	2	2	1	1	0	0	0	0	0.25		2	5.84
104	2	2	2	1	1	0	0	0	0	0.33		2	5.84
104	1	1	2	2	1	0	0	0	0	0.33		2	5.84
104	1	1	2	1	1	0	0	0	0	0.45		2	5.84
104	1	1	2	2	1	0	0	0	0	5		2	5.84
104	2	2	2	1	1	0	0	0	0	0.25		2	5.84
104	2	2	2	1	1	0	0	0	0	0.28		2	5.84
104	2	2	2	2	1	0	0	0	0	0.28		2	5.84
104	2	2	2	1	1	0	0	0	0	0.32		2	5.84
104	2	2	2	2	1	0	0	0	0	0.28		2	5.84
104	1	1	2	1	1	0	0	0	0	0.28		2	5.84
104	1	1	2	1	1	0	0	0	0	0.3		2	5.84
104	1	1	2	2	1	0	0	0	0	0.27		2	5.84
104	2	2	2	2	1	0	0	0	0	0.28		2	5.84
104	2	2	2	1	1	0	0	0	0	0.28		2	5.84
104	2	2	2	1	1	0	0	0	0	0.23		2	5.84
104	2	2	2	2	1	0	0	0	0	0.27		2	5.84
104	1	1	2	2	1	0	0	0	0	0.23		2	5.84
104	2	2	2	2	1	0	0	0	0	1.53		2	5.84
104	1		2	2	0	0	0	0	1			2	5.84
104	1	1	2	2	1	0	0	0	0	0.23		2	5.84
104	1	1	2	2	1	0	0	0	0	0.25		2	5.84
104	1	1	2	1	1	0	0	0	0	0.33		2	5.84
104	2	2	2	2	1	0	0	0	0	0.28		2	5.84
104	1	1	2	1	1	0	0	0	0	0.28		2	5.84
104	1	1	2	1	1	0	0	0	0	0.28		2	5.84
104	1	1	2	1	1	0	0	0	0	0.25		2	5.84
104	1	1	2	1	1	0	0	0	0	0.3		2	5.84
104	2	2	2	2	1	0	0	0	0	0.27		2	5.84
104	1	1	2	1	1	0	0	0	0	0.27		2	5.84
104	2	2	2	2	1	0	0	0	0	2.42		2	5.84
104	1	1	2	2	1	0	0	0	0	0.27		2	5.84
104	1	1	2	1	1	0	0	0	0	0.32		2	5.84
104	1	1	2	2	1	0	0	0	0	0.23		2	5.84
104	1	1	2	1	1	0	0	0	0	0.27		2	5.84
104	2	2	2	1	1	0	0	0	0	0.3		2	5.84
104	2	2	2	1	1	0	0	0	0	0.33		2	5.84
104	1	1	2	2	1	0	0	0	0	0.32		2	5.84
104	1	1	2	2	1	0	0	0	0	0.97		2	5.84
104	2		2	2	0	0	1	0	0		0.35	2	5.84
104	1	1	2	2	1	0	0	0	0	0.3		2	5.84
104	1	1	2	1	1	0	0	0	0	0.3		2	5.84
104	1	1	2	1	1	0	0	0	0	0.22		2	5.84
104	2	2	2	2	1	0	0	0	0	0.73		2	5.84
104	1	99	2	2	0	0	0	0	1			2	5.84
104	1	1	2	2	1	0	0	0	0	0.38		2	5.84
104	1	1	2	1	1	0	0	0	0	0.27		2	5.84
104	2	2	2	1	1	0	0	0	0	0.32		2	5.84
104	2		2	2	0	1	0	0	0			2	5.84
104	2	2	2	1	1	0	0	0	0	0.3		2	5.84
104	1		2	2	0	1	0	0	0			2	5.84
104	2	2	2	2	1	0	0	0	0	0.27		2	5.84
104	1	1	2	1	1	0	0	0	0	0.27		2	5.84
104	1	1	2	1	1	0	0	0	0	0.38		2	5.84
104	2	2	2	1	1	0	0	0	0	0.25		2	5.84
104	2	2	2	2	1	0	0	0	0	0.28		2	5.84
104	1	1	2	1	1	0	0	0	0	0.32		2	5.84
104	2	2	2	1	1	0	0	0	0	0.3		2	5.84
104	2	2	2	2	1	0	0	0	0	0.33		2	5.84
104	1	1	2	2	1	0	0	0	0	0.25		2	5.84
104	1		2	2	0	0	1	0	0		5	2	5.84
104	2	2	2	2	1	0	0	0	0	0.27		2	5.84
104	2		2	2	0	0	1	0	0		0.58	2	5.84
104	1		2	2	0	0	0	0	1			2	5.84
104	2		2	1	0	0	1	1	0		0.22	2	5.84
104	1	99	2	2	0	0	0	0	1			2	5.84
105	1		2	2	0	1	0	0	0			2	6.53
105	2	2	2	2	1	0	0	0	0	0.33		2	6.53
105	2	2	2	1	1	0	0	0	0	0.4		2	6.53
105	1		2	2	0	0	0	0	0			2	6.53
105	1		2	2	0	0	1	1	0		0.15	2	6.53
105	1		2	1	0	0	0	0	1			2	6.53
105	2		2	2	0	0	1	0	0		1.17	2	6.53
105	1	1	2	1	1	0	0	0	0	1.07		2	6.53
105	2		2	2	0	1	0	0	0			2	6.53
105	1	1	2	1	1	0	0	0	0	0.38		2	6.53
105	2	2	2	1	1	0	0	0	0	0.32		2	6.53
105	2	2	2	1	1	0	0	0	0	0.33		2	6.53
105	2	2	2	1	1	0	0	0	0	0.32		2	6.53
105	1	1	2	1	1	0	0	0	0	0.3		2	6.53
105	2	99	2	2	0	0	0	0	1			2	6.53
105	2	2	2	1	1	0	0	0	0	0.28		2	6.53
105	2	99	2	1	0	0	0	0	1			2	6.53
105	1	1	2	2	1	0	0	0	0	0.83		2	6.53
105	2		2	1	0	0	1	0	0		3.76	2	6.53
105	2	2	2	2	1	0	0	0	0	0.33		2	6.53
105	1		2	1	0	0	1	1	0		0.67	2	6.53
105	2	2	2	2	1	0	0	0	0	0.37		2	6.53
105	2	2	2	2	1	0	0	0	0	0.72		2	6.53
105	1		2	1	0	0	0	0	1			2	6.53
105	1	1	2	2	1	0	0	0	0	0.38		2	6.53
105	2		2	2	0	0	1	0	0		0.37	2	6.53
105	2	2	2	1	1	0	0	0	0	0.28		2	6.53
105	1		2	2	0	1	0	0	0			2	6.53
105	1	1	2	2	1	0	0	0	0	2.17		2	6.53
105	1	99	2	1	0	0	0	0	1			2	6.53
106	1	1	1	1	1	0	0	0	0	0.62		2	2.67
106	2	99	1	2	0	0	0	0	1			2	2.67
106	1		1	2	0	1	0	0	0			2	2.67
106	1		1	2	0	1	0	0	0			2	2.67
106	1	1	1	1	1	0	0	0	0	0.97		2	2.67
106	1	1	1	2	1	0	0	0	0	0.88		2	2.67
106	1		1	2	0	1	0	0	0			2	2.67
106	2	2	1	1	1	0	0	0	0	0.53		2	2.67
106	2	2	1	1	1	0	0	0	0	0.65		2	2.67
106	1		1	2	0	0	0	0	1			2	2.67
106	2	2	1	2	1	0	0	0	0	2.7		2	2.67
106	2	2	1	2	1	0	0	0	0	3.51		2	2.67
106	1		1	2	0	1	0	0	0			2	2.67
106	1	1	1	2	1	0	0	0	0	1.32		2	2.67
106	2	2	1	2	1	0	0	0	0	0.62		2	2.67
106	2	2	1	2	1	0	0	0	0	1.63		2	2.67
106	2	2	1	1	1	0	0	0	0	0.42		2	2.67
106	1		1	2	0	1	0	0	0			2	2.67
106	2	2	1	1	1	0	0	0	0	0.65		2	2.67
106	2	2	1	1	1	0	0	0	0	0.42		2	2.67
106	2	2	1	1	1	0	0	0	0	0.4		2	2.67
106	2	2	1	1	1	0	0	0	0	0.67		2	2.67
106	2		1	2	0	0	1	1	0		0.73	2	2.67
106	1	1	1	1	1	0	0	0	0	0.65		2	2.67
106	1	1	1	1	1	0	0	0	0	4.03		2	2.67
106	2	2	1	2	1	0	0	0	0	3.28		2	2.67
106	2	2	1	1	1	0	0	0	0	0.37		2	2.67
106	2	2	1	2	1	0	0	0	0	0.48		2	2.67
106	2	2	1	1	1	0	0	0	0	0.9		2	2.67
106	1	1	1	1	1	0	0	0	0	0.33		2	2.67
106	1	1	1	2	1	0	0	0	0	1.88		2	2.67
106	1	1	1	1	1	0	0	0	0	0.38		2	2.67
106	2	2	1	1	1	0	0	0	0	0.38		2	2.67
106	2	2	1	2	1	0	0	0	0	0.63		2	2.67
106	1	1	1	1	1	0	0	0	0	0.3		2	2.67
106	2		1	2	0	0	1	1	0		2.86	2	2.67
106	1	1	1	1	1	0	0	0	0	0.4		2	2.67
106	2		1	2	0	1	0	0	0			2	2.67
106	1	1	1	2	1	0	0	0	0	0.32		2	2.67
106	1	1	1	2	1	0	0	0	0	0.92		2	2.67
106	1	1	1	1	1	0	0	0	0	0.28		2	2.67
106	1	1	1	2	1	0	0	0	0	1.32		2	2.67
106	1	1	1	2	1	0	0	0	0	1.22		2	2.67
106	2	2	1	1	1	0	0	0	0	1.85		2	2.67
106	2	2	1	1	1	0	0	0	0	0.55		2	2.67
106	2	2	1	2	1	0	0	0	0	3.33		2	2.67
106	1	1	1	1	1	0	0	0	0	0.45		2	2.67
106	1	1	1	2	1	0	0	0	0	1.25		2	2.67
106	2		1	2	0	1	0	0	0			2	2.67
106	2		1	2	0	1	0	0	0			2	2.67
106	1	1	1	2	1	0	0	0	0	3.31		2	2.67
106	2	2	1	2	1	0	0	0	0	0.5		2	2.67
106	2		1	2	0	0	1	0	0		1.52	2	2.67
106	1	1	1	1	1	0	0	0	0	0.3		2	2.67
106	2	2	1	1	1	0	0	0	0	0.55		2	2.67
106	1	1	1	2	1	0	0	0	0	1.47		2	2.67
106	2	2	1	1	1	0	0	0	0	0.63		2	2.67
106	2	2	1	1	1	0	0	0	0	0.43		2	2.67
106	2	2	1	1	1	0	0	0	0	0.58		2	2.67
106	2	2	1	1	1	0	0	0	0	0.35		2	2.67
106	2	2	1	1	1	0	0	0	0	0.43		2	2.67
106	2	2	1	1	1	0	0	0	0	0.33		2	2.67
106	2		1	2	0	1	0	0	0			2	2.67
106	1	99	1	1	0	0	0	0	1			2	2.67
106	2	2	1	2	1	0	0	0	0	2.35		2	2.67
106	2	2	1	1	1	0	0	0	0	0.67		2	2.67
106	2		1	2	0	0	1	1	0		0.12	2	2.67
106	2		1	1	0	0	1	0	0		0.8	2	2.67
106	1	1	1	1	1	0	0	0	0	0.62		2	2.67
106	1	1	1	2	1	0	0	0	0	1.12		2	2.67
106	2	2	1	1	1	0	0	0	0	0.58		2	2.67
106	2		1	2	0	1	0	0	0			2	2.67
106	1	1	1	1	1	0	0	0	0	0.32		2	2.67
106	2	2	1	2	1	0	0	0	0	1.95		2	2.67
106	1	1	1	1	1	0	0	0	0	0.37		2	2.67
106	2		1	2	0	0	1	0	0		0.8	2	2.67
106	2		1	2	0	0	1	0	0		4.71	2	2.67
106	1	1	1	1	1	0	0	0	0	0.4		2	2.67
106	1	1	1	2	1	0	0	0	0	2.55		2	2.67
106	1		1	2	0	1	0	0	0			2	2.67
106	1		1	2	0	0	0	0	1			2	2.67
106	1	1	1	1	1	0	0	0	0	0.12		2	2.67
107	1	1	1	2	1	0	0	0	0	1.05		2	2.21
107	2	2	1	2	1	0	0	0	0	1.55		2	2.21
107	2	2	1	2	1	0	0	0	0	1.27		2	2.21
107	2	2	1	2	1	0	0	0	0	0.77		2	2.21
107	2	2	1	1	1	0	0	0	0	0.68		2	2.21
107	1	1	1	1	1	0	0	0	0	0.62		2	2.21
107	1	1	1	2	1	0	0	0	0	1.3		2	2.21
107	2	2	1	1	1	0	0	0	0	0.38		2	2.21
107	2	2	1	1	1	0	0	0	0	0.33		2	2.21
107	2		1	2	0	1	0	0	0			2	2.21
107	1		1	1	0	0	1	1	0		0.42	2	2.21
107	1	1	1	2	1	0	0	0	0	0.68		2	2.21
107	2	2	1	2	1	0	0	0	0	4.05		2	2.21
107	1	1	1	2	1	0	0	0	0	0.8		2	2.21
107	1	1	1	1	1	0	0	0	0	0.58		2	2.21
107	1	1	1	1	1	0	0	0	0	0.5		2	2.21
107	2	2	1	1	1	0	0	0	0	0.65		2	2.21
107	2		1	2	0	1	0	0	0			2	2.21
107	1	1	1	2	1	0	0	0	0	1.45		2	2.21
107	2		1	2	0	1	0	0	0			2	2.21
107	2	2	1	2	1	0	0	0	0	0.7		2	2.21
107	1	1	1	2	1	0	0	0	0	0.93		2	2.21
107	2	2	1	1	1	0	0	0	0	0.68		2	2.21
107	1	1	1	2	1	0	0	0	0	0.88		2	2.21
107	2	2	1	1	1	0	0	0	0	0.65		2	2.21
107	1	1	1	2	1	0	0	0	0	0.92		2	2.21
107	1	1	1	2	1	0	0	0	0	0.9		2	2.21
107	2	2	1	1	1	0	0	0	0	0.42		2	2.21
107	2		1	2	0	1	0	0	0			2	2.21
107	2		1	1	0	0	1	1	0		0.45	2	2.21
107	1		1	2	0	1	0	0	0			2	2.21
107	2		1	2	0	1	0	0	0			2	2.21
107	2		1	2	0	1	0	0	0			2	2.21
107	2		1	2	0	1	0	0	0			2	2.21
107	2	2	1	1	1	0	0	0	0	0.6		2	2.21
107	1	1	1	1	1	0	0	0	0	0.7		2	2.21
107	1		1	2	0	0	1	1	0		2.28	2	2.21
107	2	2	1	1	1	0	0	0	0	0.88		2	2.21
107	2	2	1	1	1	0	0	0	0	0.42		2	2.21
107	2		1	2	0	0	1	0	0		4.25	2	2.21
107	1	1	1	1	1	0	0	0	0	0.37		2	2.21
107	1	1	1	2	1	0	0	0	0	0.68		2	2.21
107	2		1	2	0	1	0	0	0			2	2.21
107	1		1	2	0	0	1	0	0		3.58	2	2.21
107	1	1	1	1	1	0	0	0	0	0.97		2	2.21
107	1	1	1	1	1	0	0	0	0	0.97		2	2.21
108	2	2	2	1	1	0	0	0	0	0.38		2	5.01
108	1	1	2	1	1	0	0	0	0	0.52		2	5.01
108	2	2	2	1	1	0	0	0	0	0.48		2	5.01
108	2	2	2	2	1	0	0	0	0	0.35		2	5.01
108	2	2	2	2	1	0	0	0	0	0.55		2	5.01
108	1	1	2	2	1	0	0	0	0	0.38		2	5.01
108	2	2	2	2	1	0	0	0	0	0.35		2	5.01
108	2	2	2	2	1	0	0	0	0	0.38		2	5.01
108	2		2	2	0	0	0	0	1			2	5.01
108	2	2	2	2	1	0	0	0	0	0.25		2	5.01
108	2		2	2	0	0	0	0	1			2	5.01
108	2	2	2	1	1	0	0	0	0	0.33		2	5.01
108	2	99	2	2	0	0	0	0	1			2	5.01
108	1	1	2	2	1	0	0	0	0	0.13		2	5.01
108	1	1	2	2	1	0	0	0	0	0.22		2	5.01
108	1	1	2	1	1	0	0	0	0	0.3		2	5.01
108	1	1	2	2	1	0	0	0	0	0.43		2	5.01
108	2	2	2	1	1	0	0	0	0	0.4		2	5.01
108	2	2	2	1	1	0	0	0	0	0.32		2	5.01
108	2	2	2	2	1	0	0	0	0	0.28		2	5.01
108	1	1	2	1	1	0	0	0	0	0.58		2	5.01
108	2	2	2	2	1	0	0	0	0	0.23		2	5.01
108	1	1	2	1	1	0	0	0	0	0.23		2	5.01
108	2	2	2	1	1	0	0	0	0	0.33		2	5.01
108	2	2	2	1	1	0	0	0	0	0.33		2	5.01
108	1	1	2	2	1	0	0	0	0	0.27		2	5.01
108	1	1	2	1	1	0	0	0	0	0.25		2	5.01
108	2	2	2	2	1	0	0	0	0	0.45		2	5.01
108	2	2	2	1	1	0	0	0	0	0.3		2	5.01
108	1	1	2	1	1	0	0	0	0	0.28		2	5.01
108	2	2	2	1	1	0	0	0	0	0.3		2	5.01
108	1		2	2	0	0	1	1	0		0.22	2	5.01
108	1		2	2	0	0	1	1	0		0.12	2	5.01
108	2	2	2	1	1	0	0	0	0	0.28		2	5.01
108	1		2	2	0	0	1	1	0		0.32	2	5.01
108	2		2	2	0	0	1	1	0		0.12	2	5.01
108	2	2	2	1	1	0	0	0	0	0.27		2	5.01
108	1	1	2	2	1	0	0	0	0	0.23		2	5.01
108	1	1	2	2	1	0	0	0	0	0.17		2	5.01
108	1	1	2	1	1	0	0	0	0	0.32		2	5.01
108	2		2	2	0	0	1	1	0		0.15	2	5.01
108	1	1	2	2	1	0	0	0	0	0.3		2	5.01
108	1		2	2	0	0	0	0	1			2	5.01
108	2	2	2	1	1	0	0	0	0	0.33		2	5.01
108	2	2	2	1	1	0	0	0	0	0.3		2	5.01
108	1		2	2	0	0	0	0	1			2	5.01
108	1	1	2	1	1	0	0	0	0	0.32		2	5.01
108	1	1	2	2	1	0	0	0	0	0.3		2	5.01
108	1		2	2	0	0	1	1	0		0.13	2	5.01
108	1	1	2	1	1	0	0	0	0	0.25		2	5.01
108	1		2	2	0	0	0	0	1			2	5.01
108	2	2	2	1	1	0	0	0	0	0.45		2	5.01
108	2	99	2	1	0	0	0	0	1			2	5.01
108	2		2	2	0	0	1	1	0		0.27	2	5.01
108	2	2	2	1	1	0	0	0	0	0.38		2	5.01
109	1	1	2	2	1	0	0	0	0	4.43		2	5.41
109	1	1	2	1	1	0	0	0	0	0.43		2	5.41
109	1	1	2	1	1	0	0	0	0	1.97		2	5.41
109	1	1	2	1	1	0	0	0	0	0.52		2	5.41
109	1	1	2	1	1	0	0	0	0	2.43		2	5.41
109	1	1	2	2	1	0	0	0	0	3.8		2	5.41
109	1	1	2	2	1	0	0	0	0	0.38		2	5.41
109	2	2	2	2	1	0	0	0	0	0.42		2	5.41
109	2	2	2	1	1	0	0	0	0	0.37		2	5.41
109	1		2	2	0	0	1	1	0		0.82	2	5.41
109	1	1	2	2	1	0	0	0	0	1.37		2	5.41
109	2	2	2	1	1	0	0	0	0	0.42		2	5.41
109	2	2	2	2	1	0	0	0	0	0.3		2	5.41
109	1		2	2	0	0	1	1	0		1.02	2	5.41
109	1	1	2	2	1	0	0	0	0	2.45		2	5.41
109	1	1	2	1	1	0	0	0	0	0.3		2	5.41
109	1	99	2	1	0	0	0	0	1			2	5.41
109	1	1	2	1	1	0	0	0	0	0.73		2	5.41
109	1	1	2	2	1	0	0	0	0	0.3		2	5.41
109	1	1	2	2	1	0	0	0	0	2.65		2	5.41
[truncated: 719 more rows]
