# Supplementary material for: Automatic Detection of Attention Shifts in Infancy: Eye Tracking in the Fixation Shift Paradigm
Source: PLoS One. 2015 Dec 1;10(12):e0142505. doi: 10.1371/journal.pone.0142505 (PMC4666405; doi:10.1371/journal.pone.0142505)
Supplement: S2 Dataset — (XLSX) [file pone.0142505.s003.xlsx]

## Sheet: Sheet1
SubjectID	agegroups	codeForCondition	avgAbsFixationPositionAll	AvgFixationPositionDegreeVisAngle
1	1	1	224.89	4.95
2	1	1	497.72	10.93
3	1	1	402.37	8.85
4	1	1	347.15	7.64
5	1	1	308.19	6.78
6	1	1	473.13	10.4
7	1	1	484.49	10.65
8	1	1	568.79	12.48
9	1	1	458.87	10.09
10	1	1	410.02	9.02
11	1	1	601.09	13.19
12	2	1	428.67	9.43
13	2	1	547.61	12.02
14	2	1	656.25	14.39
15	2	1	509.23	11.19
16	2	1	855.43	18.68
17	2	1	475.15	10.44
18	2	1	327.87	7.22
19	2	1	586.2	12.86
20	2	1	538.85	11.83
21	2	1	484.52	10.65
22	2	1	604.11	13.25
23	2	1	625.52	13.72
1	1	2	160.44	3.53
2	1	2	560.28	12.3
3	1	2	355.98	7.83
4	1	2	184.52	4.06
5	1	2	275.77	6.07
6	1	2	482.93	10.61
7	1	2	606.29	13.3
8	1	2	519.5	11.41
9	1	2	481.33	10.58
10	1	2	518.96	11.4
11	1	2	601.56	13.2
12	2	2	539.72	11.85
13	2	2	650.23	14.26
14	2	2	562.93	12.36
15	2	2	470.83	10.35
16	2	2	572.02	12.56
17	2	2	476.1	10.46
18	2	2	320.51	7.05
19	2	2	443.19	9.74
20	2	2	476.42	10.47
21	2	2	536.8	11.79
22	2	2	623.4	13.67
23	2	2	614.64	13.48
