# Supplementary material for: Automatic Detection of Attention Shifts in Infancy: Eye Tracking in the Fixation Shift Paradigm
Source: PLoS One. 2015 Dec 1;10(12):e0142505. doi: 10.1371/journal.pone.0142505 (PMC4666405; doi:10.1371/journal.pone.0142505)
Supplement: S3 Dataset — (XLSX) [file pone.0142505.s004.xlsx]

## Sheet: Sheet1
SubjectID	TrialNo	Condition	AgeGroup	SaccadeLatency	InteractionTrialCond	TrialGroupingCode
1	1	1	1	0.63	1	0
1	2	1	1	1.02	2	0
1	3	1	1	0.57	3	0
1	4	1	1	0.42	4	0
1	5	1	1	0.58	5	0
1	6	1	1	0.63	6	0
1	7	1	1	0.57	7	0
1	8	1	1	0.63	8	0
1	9	1	1	0.6	9	0
1	10	1	1	0.57	10	0
1	11	1	1	0.5	11	0
1	12	1	1	0.42	12	0
1	13	1	1	0.42	13	0
1	14	1	1	0.3	14	0
1	15	1	1	0.7	15	0
1	16	1	1	0.3	16	0
1	17	1	1	0.57	17	0
1	18	1	1	0.42	18	0
1	19	1	1	0.58	19	0
1	20	1	1	0.27	20	0
1	21	1	1	0.58	21	1
2	1	1	1	0.63	1	0
2	2	1	1	0.47	2	0
2	3	1	1	0.42	3	0
2	4	1	1	0.57	4	0
2	5	1	1	0.55	5	0
2	6	1	1	0.68	6	0
2	7	1	1	0.62	7	0
2	8	1	1	1.03	8	0
2	9	1	1	0.27	9	0
2	10	1	1	1.03	10	0
2	11	1	1	0.35	11	0
2	12	1	1	0.4	12	0
2	13	1	1	0.42	13	0
2	14	1	1	0.25	14	0
2	15	1	1	1.03	15	0
2	16	1	1	0.72	16	0
2	17	1	1	0.37	17	0
2	18	1	1	0.68	18	0
2	19	1	1	0.73	19	0
2	20	1	1	0.35	20	0
2	21	1	1	0.67	21	1
2	22	1	1	0.6	22	1
2	23	1	1	0.42	23	1
2	24	1	1	0.65	24	1
2	25	1	1	0.6	25	1
2	26	1	1	0.73	26	1
2	27	1	1	0.35	27	1
2	28	1	1	0.35	28	1
2	29	1	1	0.88	29	1
2	30	1	1	0.57	30	1
2	31	1	1	0.45	31	1
2	32	1	1	0.73	32	1
2	33	1	1	0.28	33	1
3	1	1	1	0.6	1	0
3	2	1	1	0.9	2	0
3	3	1	1	0.9	3	0
3	4	1	1	0.63	4	0
3	5	1	1	0.38	5	0
3	6	1	1	0.58	6	0
3	7	1	1	0.42	7	0
3	8	1	1	0.47	8	0
3	9	1	1	0.4	9	0
3	10	1	1	0.45	10	0
3	11	1	1	0.32	11	0
3	12	1	1	0.4	12	0
3	13	1	1	0.62	13	0
3	14	1	1	0.33	14	0
3	15	1	1	4.75	15	0
3	16	1	1	0.22	16	0
3	17	1	1	0.52	17	0
3	18	1	1	0.32	18	0
3	19	1	1	0.45	19	0
3	20	1	1	0.45	20	0
3	21	1	1	0.45	21	1
3	22	1	1	0.4	22	1
3	23	1	1	0.38	23	1
3	24	1	1	0.4	24	1
3	25	1	1	0.53	25	1
3	26	1	1	0.63	26	1
3	27	1	1	1.37	27	1
3	28	1	1	0.77	28	1
4	1	1	2	0.27	1	0
4	2	1	2	0.3	2	0
4	3	1	2	0.27	3	0
4	4	1	2	0.28	4	0
4	5	1	2	0.27	5	0
4	6	1	2	0.28	6	0
4	7	1	2	0.32	7	0
4	8	1	2	0.27	8	0
4	9	1	2	0.28	9	0
4	10	1	2	0.28	10	0
4	11	1	2	0.25	11	0
4	12	1	2	0.33	12	0
4	13	1	2	0.45	13	0
4	14	1	2	0.25	14	0
4	15	1	2	0.28	15	0
4	16	1	2	0.32	16	0
4	17	1	2	0.28	17	0
4	18	1	2	0.3	18	0
4	19	1	2	0.28	19	0
4	20	1	2	0.23	20	0
4	21	1	2	0.33	21	1
4	22	1	2	0.28	22	1
4	23	1	2	0.28	23	1
4	24	1	2	0.25	24	1
4	25	1	2	0.3	25	1
4	26	1	2	0.27	26	1
4	27	1	2	0.32	27	1
4	28	1	2	0.27	28	1
4	29	1	2	0.3	29	1
4	30	1	2	0.33	30	1
4	31	1	2	0.3	31	1
4	32	1	2	0.22	32	1
4	33	1	2	0.27	33	1
4	34	1	2	0.32	34	1
4	35	1	2	0.3	35	1
4	36	1	2	0.27	36	1
4	37	1	2	0.38	37	1
4	38	1	2	0.25	38	1
4	39	1	2	0.32	39	1
4	40	1	2	0.3	40	1
5	1	1	2	0.4	1	0
5	2	1	2	1.07	2	0
5	3	1	2	0.38	3	0
5	4	1	2	0.32	4	0
5	5	1	2	0.33	5	0
5	6	1	2	0.32	6	0
5	7	1	2	0.3	7	0
5	8	1	2	0.28	8	0
5	9	1	2	0.28	9	0
6	1	1	1	0.62	1	0
6	2	1	1	0.97	2	0
6	3	1	1	0.53	3	0
6	4	1	1	0.65	4	0
6	5	1	1	0.42	5	0
6	6	1	1	0.65	6	0
6	7	1	1	0.42	7	0
6	8	1	1	0.4	8	0
6	9	1	1	0.67	9	0
6	10	1	1	0.65	10	0
6	11	1	1	4.03	11	0
6	12	1	1	0.37	12	0
6	13	1	1	0.9	13	0
6	14	1	1	0.33	14	0
6	15	1	1	0.38	15	0
6	16	1	1	0.38	16	0
6	17	1	1	0.3	17	0
6	18	1	1	0.4	18	0
6	19	1	1	0.28	19	0
6	20	1	1	1.85	20	0
6	21	1	1	0.55	21	1
6	22	1	1	0.45	22	1
6	23	1	1	0.3	23	1
6	24	1	1	0.55	24	1
6	25	1	1	0.63	25	1
6	26	1	1	0.43	26	1
6	27	1	1	0.58	27	1
6	28	1	1	0.35	28	1
6	29	1	1	0.43	29	1
6	30	1	1	0.33	30	1
6	31	1	1	0.67	31	1
6	32	1	1	0.62	32	1
6	33	1	1	0.58	33	1
6	34	1	1	0.32	34	1
6	35	1	1	0.37	35	1
6	36	1	1	0.4	36	1
7	1	1	1	0.68	1	0
7	2	1	1	0.62	2	0
7	3	1	1	0.38	3	0
7	4	1	1	0.33	4	0
7	5	1	1	0.58	5	0
7	6	1	1	0.5	6	0
7	7	1	1	0.65	7	0
7	8	1	1	0.68	8	0
7	9	1	1	0.65	9	0
7	10	1	1	0.42	10	0
7	11	1	1	0.6	11	0
7	12	1	1	0.7	12	0
7	13	1	1	0.88	13	0
7	14	1	1	0.42	14	0
7	15	1	1	0.37	15	0
7	16	1	1	0.97	16	0
7	17	1	1	0.97	17	0
8	1	1	2	0.38	1	0
8	2	1	2	0.52	2	0
8	3	1	2	0.48	3	0
8	4	1	2	0.33	4	0
8	5	1	2	0.3	5	0
8	6	1	2	0.4	6	0
8	7	1	2	0.32	7	0
8	8	1	2	0.58	8	0
8	9	1	2	0.23	9	0
8	10	1	2	0.33	10	0
8	11	1	2	0.33	11	0
8	12	1	2	0.25	12	0
8	13	1	2	0.3	13	0
8	14	1	2	0.28	14	0
8	15	1	2	0.3	15	0
8	16	1	2	0.28	16	0
8	17	1	2	0.27	17	0
8	18	1	2	0.32	18	0
8	19	1	2	0.33	19	0
8	20	1	2	0.3	20	0
8	21	1	2	0.32	21	1
8	22	1	2	0.25	22	1
8	23	1	2	0.45	23	1
8	24	1	2	0.38	24	1
9	1	1	2	0.43	1	0
9	2	1	2	0.52	2	0
9	3	1	2	0.37	3	0
9	4	1	2	0.42	4	0
9	5	1	2	0.3	5	0
9	6	1	2	0.73	6	0
9	7	1	2	0.18	7	0
9	8	1	2	0.35	8	0
9	9	1	2	0.5	9	0
10	1	1	2	0.4	1	0
10	2	1	2	0.45	2	0
10	3	1	2	0.53	3	0
10	4	1	2	0.32	4	0
10	5	1	2	0.32	5	0
10	6	1	2	0.32	6	0
10	7	1	2	0.35	7	0
10	8	1	2	0.32	8	0
10	9	1	2	0.62	9	0
10	10	1	2	0.55	10	0
10	11	1	2	0.43	11	0
10	12	1	2	0.3	12	0
10	13	1	2	0.32	13	0
10	14	1	2	0.35	14	0
10	15	1	2	0.37	15	0
10	16	1	2	0.37	16	0
10	17	1	2	0.62	17	0
10	18	1	2	0.55	18	0
10	19	1	2	0.35	19	0
10	20	1	2	0.57	20	0
10	21	1	2	0.47	21	1
10	22	1	2	0.3	22	1
10	23	1	2	0.32	23	1
10	24	1	2	0.27	24	1
10	25	1	2	0.33	25	1
10	26	1	2	0.37	26	1
10	27	1	2	0.43	27	1
10	28	1	2	0.38	28	1
10	29	1	2	0.32	29	1
10	30	1	2	0.33	30	1
10	31	1	2	0.4	31	1
11	1	1	2	0.37	1	0
11	2	1	2	0.58	2	0
11	3	1	2	0.32	3	0
11	4	1	2	0.4	4	0
11	5	1	2	2.18	5	0
11	6	1	2	0.38	6	0
11	7	1	2	0.35	7	0
11	8	1	2	0.68	8	0
11	9	1	2	0.92	9	0
11	10	1	2	1.45	10	0
11	11	1	2	0.35	11	0
11	12	1	2	0.38	12	0
11	13	1	2	0.33	13	0
11	14	1	2	0.35	14	0
11	15	1	2	0.3	15	0
11	16	1	2	1.28	16	0
11	17	1	2	0.37	17	0
11	18	1	2	0.28	18	0
11	19	1	2	0.32	19	0
11	20	1	2	0.37	20	0
11	21	1	2	0.28	21	1
11	22	1	2	0.3	22	1
11	23	1	2	0.62	23	1
11	24	1	2	0.3	24	1
12	1	1	1	0.28	1	0
12	2	1	1	0.78	2	0
12	3	1	1	1.35	3	0
12	4	1	1	0.27	4	0
12	5	1	1	0.33	5	0
12	6	1	1	0.37	6	0
12	7	1	1	0.28	7	0
12	8	1	1	0.3	8	0
12	9	1	1	0.28	9	0
12	10	1	1	0.33	10	0
12	11	1	1	0.23	11	0
12	12	1	1	1.32	12	0
13	1	1	1	0.95	1	0
13	2	1	1	0.27	2	0
13	3	1	1	0.65	3	0
13	4	1	1	0.7	4	0
13	5	1	1	0.73	5	0
13	6	1	1	0.7	6	0
13	7	1	1	1.22	7	0
13	8	1	1	0.63	8	0
13	9	1	1	0.85	9	0
13	10	1	1	0.67	10	0
13	11	1	1	0.75	11	0
13	12	1	1	0.45	12	0
13	13	1	1	0.47	13	0
13	14	1	1	0.68	14	0
13	15	1	1	0.57	15	0
13	16	1	1	0.67	16	0
14	1	1	2	0.37	1	0
14	2	1	2	0.6	2	0
14	3	1	2	3.13	3	0
14	4	1	2	3.51	4	0
14	5	1	2	0.58	5	0
14	6	1	2	0.37	6	0
14	7	1	2	0.65	7	0
14	8	1	2	1.5	8	0
14	9	1	2	0.38	9	0
14	10	1	2	1.7	10	0
14	11	1	2	0.73	11	0
14	12	1	2	0.85	12	0
14	13	1	2	0.68	13	0
14	14	1	2	0.7	14	0
14	15	1	2	1.9	15	0
14	16	1	2	0.27	16	0
14	17	1	2	0.3	17	0
14	18	1	2	0.35	18	0
14	19	1	2	0.63	19	0
14	20	1	2	0.28	20	0
14	21	1	2	0.67	21	1
14	22	1	2	0.37	22	1
14	23	1	2	0.17	23	1
14	24	1	2	1.77	24	1
14	25	1	2	0.75	25	1
14	26	1	2	0.73	26	1
14	27	1	2	0.37	27	1
14	28	1	2	1.85	28	1
14	29	1	2	0.27	29	1
14	30	1	2	0.38	30	1
14	31	1	2	0.25	31	1
14	32	1	2	0.2	32	1
15	1	1	1	0.4	1	0
15	2	1	1	0.85	2	0
15	3	1	1	0.45	3	0
15	4	1	1	0.48	4	0
15	5	1	1	0.38	5	0
15	6	1	1	0.28	6	0
15	7	1	1	0.38	7	0
15	8	1	1	0.32	8	0
15	9	1	1	0.4	9	0
16	1	1	2	0.18	1	0
16	2	1	2	0.33	2	0
16	3	1	2	0.38	3	0
16	4	1	2	0.28	4	0
16	5	1	2	0.22	5	0
16	6	1	2	0.37	6	0
16	7	1	2	0.35	7	0
16	8	1	2	0.33	8	0
16	9	1	2	0.47	9	0
16	10	1	2	0.3	10	0
16	11	1	2	0.32	11	0
17	1	1	2	0.77	1	0
17	2	1	2	0.47	2	0
17	3	1	2	0.35	3	0
17	4	1	2	0.3	4	0
17	5	1	2	0.3	5	0
17	6	1	2	1.28	6	0
17	7	1	2	0.42	7	0
17	8	1	2	0.42	8	0
17	9	1	2	0.5	9	0
18	1	1	1	0.33	1	0
18	2	1	1	0.5	2	0
18	3	1	1	0.53	3	0
18	4	1	1	0.38	4	0
18	5	1	1	0.57	5	0
18	6	1	1	0.37	6	0
18	7	1	1	0.43	7	0
18	8	1	1	0.73	8	0
18	9	1	1	0.35	9	0
18	10	1	1	0.35	10	0
18	11	1	1	0.38	11	0
18	12	1	1	0.32	12	0
18	13	1	1	0.32	13	0
18	14	1	1	0.18	14	0
18	15	1	1	0.35	15	0
18	16	1	1	0.4	16	0
18	17	1	1	0.3	17	0
18	18	1	1	0.4	18	0
18	19	1	1	0.37	19	0
18	20	1	1	0.27	20	0
18	21	1	1	0.38	21	1
18	22	1	1	0.2	22	1
18	23	1	1	0.48	23	1
18	24	1	1	2.02	24	1
19	1	1	1	0.98	1	0
19	2	1	1	1.2	2	0
19	3	1	1	0.33	3	0
19	4	1	1	0.77	4	0
19	5	1	1	0.9	5	0
19	6	1	1	0.67	6	0
19	7	1	1	0.47	7	0
19	8	1	1	1.1	8	0
19	9	1	1	0.97	9	0
19	10	1	1	1.27	10	0
19	11	1	1	0.93	11	0
19	12	1	1	0.42	12	0
19	13	1	1	0.3	13	0
19	14	1	1	0.73	14	0
19	15	1	1	1.13	15	0
19	16	1	1	0.93	16	0
20	1	1	1	0.87	1	0
20	2	1	1	1.42	2	0
20	3	1	1	1.35	3	0
20	4	1	1	0.58	4	0
20	5	1	1	0.48	5	0
20	6	1	1	0.7	6	0
20	7	1	1	0.28	7	0
20	8	1	1	0.68	8	0
20	9	1	1	0.48	9	0
20	10	1	1	0.28	10	0
20	11	1	1	0.47	11	0
20	12	1	1	0.4	12	0
20	13	1	1	0.33	13	0
20	14	1	1	0.53	14	0
20	15	1	1	0.48	15	0
20	16	1	1	1.78	16	0
20	17	1	1	0.32	17	0
21	1	1	2	0.95	1	0
21	2	1	2	0.9	2	0
21	3	1	2	0.43	3	0
21	4	1	2	0.17	4	0
21	5	1	2	0.45	5	0
21	6	1	2	1.38	6	0
21	7	1	2	0.4	7	0
21	8	1	2	0.35	8	0
21	9	1	2	0.32	9	0
22	1	1	2	0.72	1	0
22	2	1	2	0.32	2	0
22	3	1	2	0.28	3	0
22	4	1	2	0.55	4	0
22	5	1	2	0.4	5	0
22	6	1	2	0.93	6	0
22	7	1	2	0.23	7	0
22	8	1	2	0.57	8	0
22	9	1	2	0.65	9	0
22	10	1	2	0.83	10	0
22	11	1	2	0.35	11	0
22	12	1	2	0.18	12	0
22	13	1	2	0.28	13	0
22	14	1	2	0.32	14	0
22	15	1	2	0.3	15	0
22	16	1	2	0.35	16	0
22	17	1	2	0.3	17	0
22	18	1	2	0.48	18	0
22	19	1	2	0.53	19	0
23	1	1	2	2.03	1	0
23	2	1	2	2.41	2	0
23	3	1	2	0.35	3	0
23	4	1	2	0.47	4	0
23	5	1	2	0.53	5	0
23	6	1	2	0.45	6	0
23	7	1	2	0.28	7	0
23	8	1	2	1.13	8	0
23	9	1	2	0.77	9	0
23	10	1	2	0.92	10	0
23	11	1	2	0.43	11	0
1	1	2	1	1.58	2	0
1	2	2	1	2.43	4	0
1	3	2	1	2.6	6	0
1	4	2	1	0.7	8	0
1	5	2	1	4.26	10	0
1	6	2	1	0.35	12	0
1	7	2	1	0.77	14	0
1	8	2	1	1.55	16	0
1	9	2	1	0.8	18	0
1	10	2	1	0.6	20	0
2	1	2	1	2.6	2	0
2	2	2	1	1.92	4	0
2	3	2	1	0.22	6	0
2	4	2	1	1.35	8	0
2	5	2	1	0.92	10	0
2	6	2	1	1.37	12	0
2	7	2	1	0.33	14	0
2	8	2	1	0.75	16	0
2	9	2	1	0.72	18	0
2	10	2	1	1.28	20	0
2	11	2	1	1.45	22	0
2	12	2	1	1.9	24	0
2	13	2	1	0.8	26	0
2	14	2	1	1.93	28	0
2	15	2	1	2.81	30	0
3	1	2	1	2.9	2	0
3	2	2	1	3.36	4	0
3	3	2	1	0.97	6	0
3	4	2	1	1.07	8	0
3	5	2	1	0.7	10	0
3	6	2	1	0.63	12	0
3	7	2	1	0.97	14	0
3	8	2	1	0.75	16	0
3	9	2	1	2.1	18	0
3	10	2	1	0.93	20	0
3	11	2	1	1.27	22	0
3	12	2	1	0.45	24	0
3	13	2	1	0.65	26	0
3	14	2	1	0.3	28	0
3	15	2	1	1.2	30	0
3	16	2	1	1.23	32	0
3	17	2	1	0.38	34	0
3	18	2	1	1.13	36	0
3	19	2	1	3.31	38	0
3	20	2	1	2.71	40	0
3	21	2	1	0.95	42	1
4	1	2	2	0.35	2	0
4	2	2	2	0.25	4	0
4	3	2	2	0.43	6	0
4	4	2	2	0.3	8	0
4	5	2	2	0.23	10	0
4	6	2	2	0.35	12	0
4	7	2	2	0.32	14	0
4	8	2	2	0.23	16	0
4	9	2	2	0.32	18	0
4	10	2	2	0.28	20	0
4	11	2	2	0.33	22	0
4	12	2	2	0.28	24	0
4	13	2	2	0.28	26	0
4	14	2	2	0.27	28	0
4	15	2	2	0.28	30	0
4	16	2	2	0.27	32	0
4	17	2	2	0.23	34	0
4	18	2	2	1.53	36	0
4	19	2	2	0.23	38	0
4	20	2	2	0.25	40	0
4	21	2	2	0.28	42	1
4	22	2	2	0.27	44	1
4	23	2	2	2.42	46	1
4	24	2	2	0.27	48	1
4	25	2	2	0.23	50	1
4	26	2	2	0.32	52	1
4	27	2	2	0.97	54	1
4	28	2	2	0.3	56	1
4	29	2	2	0.73	58	1
4	30	2	2	0.38	60	1
4	31	2	2	0.27	62	1
4	32	2	2	0.28	64	1
4	33	2	2	0.33	66	1
4	34	2	2	0.25	68	1
4	35	2	2	0.27	70	1
5	1	2	2	0.33	2	0
5	2	2	2	0.83	4	0
5	3	2	2	0.33	6	0
5	4	2	2	0.37	8	0
5	5	2	2	0.72	10	0
5	6	2	2	0.38	12	0
5	7	2	2	2.17	14	0
6	1	2	1	0.88	2	0
6	2	2	1	2.7	4	0
6	3	2	1	3.51	6	0
6	4	2	1	1.32	8	0
6	5	2	1	0.62	10	0
6	6	2	1	1.63	12	0
6	7	2	1	3.28	14	0
6	8	2	1	0.48	16	0
6	9	2	1	1.88	18	0
6	10	2	1	0.63	20	0
6	11	2	1	0.92	22	0
6	12	2	1	1.32	24	0
6	13	2	1	1.22	26	0
6	14	2	1	3.33	28	0
6	15	2	1	1.25	30	0
6	16	2	1	3.31	32	0
6	17	2	1	0.5	34	0
6	18	2	1	1.47	36	0
6	19	2	1	2.35	38	0
6	20	2	1	1.12	40	0
6	21	2	1	1.95	42	1
6	22	2	1	2.55	44	1
7	1	2	1	1.05	2	0
7	2	2	1	1.55	4	0
7	3	2	1	1.27	6	0
7	4	2	1	0.77	8	0
7	5	2	1	1.3	10	0
7	6	2	1	0.68	12	0
7	7	2	1	4.05	14	0
7	8	2	1	0.8	16	0
7	9	2	1	1.45	18	0
7	10	2	1	0.7	20	0
7	11	2	1	0.93	22	0
7	12	2	1	0.88	24	0
7	13	2	1	0.92	26	0
7	14	2	1	0.9	28	0
7	15	2	1	0.68	30	0
8	1	2	2	0.35	2	0
8	2	2	2	0.55	4	0
8	3	2	2	0.38	6	0
8	4	2	2	0.35	8	0
8	5	2	2	0.38	10	0
8	6	2	2	0.25	12	0
8	7	2	2	0.22	14	0
8	8	2	2	0.43	16	0
8	9	2	2	0.28	18	0
8	10	2	2	0.23	20	0
8	11	2	2	0.27	22	0
8	12	2	2	0.45	24	0
8	13	2	2	0.23	26	0
8	14	2	2	0.17	28	0
8	15	2	2	0.3	30	0
8	16	2	2	0.3	32	0
9	1	2	2	4.43	2	0
9	2	2	2	3.8	4	0
9	3	2	2	0.38	6	0
9	4	2	2	0.42	8	0
9	5	2	2	1.37	10	0
9	6	2	2	0.3	12	0
9	7	2	2	2.45	14	0
9	8	2	2	0.3	16	0
9	9	2	2	2.65	18	0
9	10	2	2	0.35	20	0
9	11	2	2	0.27	22	0
9	12	2	2	2.05	24	0
10	1	2	2	0.62	2	0
10	2	2	2	0.43	4	0
10	3	2	2	0.58	6	0
10	4	2	2	0.42	8	0
10	5	2	2	0.33	10	0
10	6	2	2	0.3	12	0
10	7	2	2	0.3	14	0
10	8	2	2	0.27	16	0
10	9	2	2	0.32	18	0
10	10	2	2	0.28	20	0
10	11	2	2	0.48	22	0
10	12	2	2	0.42	24	0
10	13	2	2	0.52	26	0
10	14	2	2	0.42	28	0
10	15	2	2	0.4	30	0
10	16	2	2	0.53	32	0
10	17	2	2	0.65	34	0
10	18	2	2	0.43	36	0
10	19	2	2	4.45	38	0
10	20	2	2	1.73	40	0
10	21	2	2	0.5	42	1
10	22	2	2	0.35	44	1
10	23	2	2	0.4	46	1
10	24	2	2	2.02	48	1
10	25	2	2	0.38	50	1
10	26	2	2	0.25	52	1
10	27	2	2	0.27	54	1
10	28	2	2	0.28	56	1
10	29	2	2	0.73	58	1
10	30	2	2	2.86	60	1
10	31	2	2	0.4	62	1
10	32	2	2	1.88	64	1
11	1	2	2	0.33	2	0
11	2	2	2	0.48	4	0
11	3	2	2	0.32	6	0
11	4	2	2	0.33	8	0
11	5	2	2	0.6	10	0
11	6	2	2	2.23	12	0
11	7	2	2	0.35	14	0
11	8	2	2	0.33	16	0
11	9	2	2	0.32	18	0
11	10	2	2	0.22	20	0
11	11	2	2	1.93	22	0
11	12	2	2	1.48	24	0
11	13	2	2	1.27	26	0
11	14	2	2	0.57	28	0
11	15	2	2	0.7	30	0
11	16	2	2	0.3	32	0
11	17	2	2	0.6	34	0
11	18	2	2	0.32	36	0
11	19	2	2	1.28	38	0
11	20	2	2	0.88	40	0
11	21	2	2	2.13	42	1
11	22	2	2	0.38	44	1
11	23	2	2	1.58	46	1
11	24	2	2	0.67	48	1
11	25	2	2	3.56	50	1
11	26	2	2	1.32	52	1
11	27	2	2	1.63	54	1
12	1	2	1	0.83	2	0
12	2	2	1	3.25	4	0
12	3	2	1	0.73	6	0
12	4	2	1	0.42	8	0
12	5	2	1	0.38	10	0
12	6	2	1	0.4	12	0
12	7	2	1	0.28	14	0
12	8	2	1	0.4	16	0
12	9	2	1	0.3	18	0
12	10	2	1	0.27	20	0
13	1	2	1	1.03	2	0
13	2	2	1	0.93	4	0
13	3	2	1	2.88	6	0
13	4	2	1	1.25	8	0
13	5	2	1	2.66	10	0
13	6	2	1	3.71	12	0
13	7	2	1	0.83	14	0
14	1	2	2	3.21	2	0
14	2	2	2	1.47	4	0
14	3	2	2	0.72	6	0
14	4	2	2	3.35	8	0
14	5	2	2	2.88	10	0
14	6	2	2	1.52	12	0
14	7	2	2	0.75	14	0
14	8	2	2	0.65	16	0
14	9	2	2	0.65	18	0
14	10	2	2	0.83	20	0
14	11	2	2	0.77	22	0
14	12	2	2	0.37	24	0
14	13	2	2	1.72	26	0
14	14	2	2	1.03	28	0
14	15	2	2	0.4	30	0
14	16	2	2	1.82	32	0
14	17	2	2	2.35	34	0
14	18	2	2	1.88	36	0
14	19	2	2	0.35	38	0
14	20	2	2	0.4	40	0
14	21	2	2	0.62	42	1
14	22	2	2	0.4	44	1
14	23	2	2	0.6	46	1
14	24	2	2	0.43	48	1
14	25	2	2	0.38	50	1
15	1	2	1	0.6	2	0
15	2	2	1	0.48	4	0
15	3	2	1	0.37	6	0
15	4	2	1	0.25	8	0
15	5	2	1	0.2	10	0
15	6	2	1	0.7	12	0
15	7	2	1	0.75	14	0
15	8	2	1	0.47	16	0
16	1	2	2	0.18	2	0
16	2	2	2	0.43	4	0
16	3	2	2	0.53	6	0
16	4	2	2	0.67	8	0
16	5	2	2	0.4	10	0
16	6	2	2	0.3	12	0
16	7	2	2	0.43	14	0
16	8	2	2	0.43	16	0
16	9	2	2	0.38	18	0
17	1	2	2	0.42	2	0
17	2	2	2	0.58	4	0
17	3	2	2	0.53	6	0
17	4	2	2	0.45	8	0
17	5	2	2	0.42	10	0
17	6	2	2	0.37	12	0
17	7	2	2	0.33	14	0
17	8	2	2	0.33	16	0
17	9	2	2	0.3	18	0
17	10	2	2	2.46	20	0
17	11	2	2	0.58	22	0
17	12	2	2	0.25	24	0
17	13	2	2	0.35	26	0
17	14	2	2	0.25	28	0
17	15	2	2	0.25	30	0
17	16	2	2	0.27	32	0
17	17	2	2	0.3	34	0
18	1	2	1	0.43	2	0
18	2	2	1	0.43	4	0
18	3	2	1	0.45	6	0
18	4	2	1	0.35	8	0
18	5	2	1	0.43	10	0
18	6	2	1	0.42	12	0
18	7	2	1	0.42	14	0
18	8	2	1	0.47	16	0
18	9	2	1	0.33	18	0
18	10	2	1	0.6	20	0
18	11	2	1	0.35	22	0
18	12	2	1	0.62	24	0
18	13	2	1	0.47	26	0
18	14	2	1	0.32	28	0
18	15	2	1	0.3	30	0
18	16	2	1	0.7	32	0
18	17	2	1	0.33	34	0
18	18	2	1	0.42	36	0
18	19	2	1	0.52	38	0
18	20	2	1	0.37	40	0
18	21	2	1	0.33	42	1
18	22	2	1	0.17	44	1
18	23	2	1	0.72	46	1
18	24	2	1	1.55	48	1
18	25	2	1	0.45	50	1
18	26	2	1	0.7	52	1
18	27	2	1	0.42	54	1
18	28	2	1	0.43	56	1
18	29	2	1	0.4	58	1
18	30	2	1	0.58	60	1
19	1	2	1	2.41	2	0
19	2	2	1	1.15	4	0
19	3	2	1	0.65	6	0
19	4	2	1	0.98	8	0
19	5	2	1	0.98	10	0
19	6	2	1	1.27	12	0
19	7	2	1	0.7	14	0
19	8	2	1	1.17	16	0
19	9	2	1	2.32	18	0
19	10	2	1	1.22	20	0
19	11	2	1	0.63	22	0
19	12	2	1	0.87	24	0
19	13	2	1	0.98	26	0
19	14	2	1	0.67	28	0
19	15	2	1	3.75	30	0
19	16	2	1	0.75	32	0
19	17	2	1	3.21	34	0
19	18	2	1	0.88	36	0
20	1	2	1	0.4	2	0
20	2	2	1	0.88	4	0
20	3	2	1	1.25	6	0
20	4	2	1	0.58	8	0
20	5	2	1	1.13	10	0
20	6	2	1	0.92	12	0
20	7	2	1	0.6	14	0
20	8	2	1	1.12	16	0
20	9	2	1	2.52	18	0
20	10	2	1	0.88	20	0
20	11	2	1	1.23	22	0
20	12	2	1	3.98	24	0
20	13	2	1	0.37	26	0
20	14	2	1	0.72	28	0
20	15	2	1	3.03	30	0
20	16	2	1	2.15	32	0
20	17	2	1	0.23	34	0
20	18	2	1	2.82	36	0
20	19	2	1	1.98	38	0
20	20	2	1	1.23	40	0
20	21	2	1	4.76	42	1
21	1	2	2	0.77	2	0
21	2	2	2	0.45	4	0
21	3	2	2	1.28	6	0
21	4	2	2	4.3	8	0
21	5	2	2	0.42	10	0
21	6	2	2	0.3	12	0
21	7	2	2	0.45	14	0
21	8	2	2	0.73	16	0
21	9	2	2	0.42	18	0
21	10	2	2	0.38	20	0
21	11	2	2	0.35	22	0
22	1	2	2	0.57	2	0
22	2	2	2	3.28	4	0
22	3	2	2	0.33	6	0
22	4	2	2	0.42	8	0
22	5	2	2	0.5	10	0
22	6	2	2	0.47	12	0
22	7	2	2	0.48	14	0
22	8	2	2	0.37	16	0
22	9	2	2	3.01	18	0
22	10	2	2	0.43	20	0
22	11	2	2	0.47	22	0
22	12	2	2	0.37	24	0
22	13	2	2	0.57	26	0
22	14	2	2	0.47	28	0
22	15	2	2	0.32	30	0
22	16	2	2	0.53	32	0
22	17	2	2	1.45	34	0
22	18	2	2	0.32	36	0
22	19	2	2	0.3	38	0
22	20	2	2	0.42	40	0
22	21	2	2	1.63	42	1
22	22	2	2	0.3	44	1
22	23	2	2	0.75	46	1
22	24	2	2	0.25	48	1
22	25	2	2	0.33	50	1
22	26	2	2	0.55	52	1
22	27	2	2	0.37	54	1
23	1	2	2	0.8	2	0
23	2	2	2	0.67	4	0
23	3	2	2	0.6	6	0
23	4	2	2	0.62	8	0
23	5	2	2	1.77	10	0
23	6	2	2	0.57	12	0
23	7	2	2	0.3	14	0
23	8	2	2	0.42	16	0
23	9	2	2	0.65	18	0
23	10	2	2	0.5	20	0
23	11	2	2	0.43	22	0
23	12	2	2	0.75	24	0
23	13	2	2	0.58	26	0
23	14	2	2	0.45	28	0
23	15	2	2	0.4	30	0
23	16	2	2	0.48	32	0
23	17	2	2	0.6	34	0
